# Supplementary material for: Machine learning-based integration develops an immune-derived signature for diagnosing high-altitude pulmonary hypertension
Source: Front Med (Lausanne). 2025 Sep 2;12:1603140. doi: 10.3389/fmed.2025.1603140 (PMC12436134; doi:10.3389/fmed.2025.1603140)
Supplement: Supplementary file 2 [file Table_1.xlsx]

## Sheet: Table S1
Table S1 Clinical characteristics of study samples.
ID	Age	Sex	Omics	Authors	Group
HAPH1	25.4224	Male	scRNA-seq	Group1	NA
HAPH2	59.305	Male	scRNA-seq	Group1	NA
HAPH3	52.4701	Male	scRNA-seq	Group1	NA
HAPH4	58.1681	Male	scRNA-seq	Group1	NA
HAPH5	52.8226	Male	scRNA-seq	Group1	NA
Cntrl1	58.0183	Male	scRNA-seq	Group1	NA
Cntrl2	41.2497	Male	scRNA-seq	Group1	NA
Cntrl3	42.9035	Male	scRNA-seq	Group1	NA
Cntrl4	48.636	Male	scRNA-seq	Group1	NA
Cntrl5	42.2941	Male	scRNA-seq	Group1	NA
HAPH1	37.9604	Male	Bulk RNA-seq & Proteomics	Group1	Train
HAPH2	62.9361	Male	Bulk RNA-seq & Proteomics	Group1	Train
HAPH3	52.3666	Male	Bulk RNA-seq & Proteomics	Group1	Train
HAPH4	39.056	Female	Bulk RNA-seq & Proteomics	Group1	Train
HAPH5	41.917	Female	Bulk RNA-seq & Proteomics	Group1	Train
HAPH6	36.6052	Female	Bulk RNA-seq & Proteomics	Group1	Train
HAPH7	54.749	Female	Bulk RNA-seq & Proteomics	Group1	Train
HAPH8	34.8878	Female	Bulk RNA-seq & Proteomics	Group1	Train
HAPH9	43.2575	Female	Bulk RNA-seq & Proteomics	Group1	Train
HAPH10	59.6716	Female	Bulk RNA-seq & Proteomics	Group1	Train
HAPH11	53.8767	Female	Bulk RNA-seq & Proteomics	Group1	Train
HAPH12	49.2733	Female	Bulk RNA-seq & Proteomics	Group1	Train
HAPH13	60.3674	Female	Bulk RNA-seq & Proteomics	Group1	Train
HAPH14	36.879	Female	Bulk RNA-seq & Proteomics	Group1	Train
HAPH15	50.616	Female	Bulk RNA-seq & Proteomics	Group1	Train
HAPH16	59.1071	Female	Bulk RNA-seq & Proteomics	Group1	Train
HAPH17	24.7294	Male	Bulk RNA-seq & Proteomics	Group1	Train
HAPH18	61.0358	Male	Bulk RNA-seq & Proteomics	Group1	Train
HAPH19	53.922	Male	Bulk RNA-seq	Group1	Train
HAPH20	59.8525	Male	Bulk RNA-seq	Group1	Train
HAPH21	54.2888	Male	Bulk RNA-seq	Group1	Train
HAPH22	59.6966	Male	Bulk RNA-seq	Group1	Train
HAPH23	42.2436	Male	Bulk RNA-seq	Group1	Train
HAPH24	43.9649	Male	Bulk RNA-seq	Group1	Train
HAPH25	49.9313	Male	Bulk RNA-seq	Group1	Train
HAPH26	43.3306	Male	Bulk RNA-seq	Group1	Train
Cntrl1	38.82	Male	Bulk RNA-seq & Proteomics	Group1	Train
Cntrl2	64.8152	Male	Bulk RNA-seq & Proteomics	Group1	Train
Cntrl3	53.8142	Male	Bulk RNA-seq & Proteomics	Group1	Train
Cntrl4	39.9603	Male	Bulk RNA-seq & Proteomics	Group1	Train
Cntrl5	42.9381	Male	Bulk RNA-seq & Proteomics	Group1	Train
Cntrl6	37.4095	Male	Bulk RNA-seq & Proteomics	Group1	Train
Cntrl7	56.2939	Male	Bulk RNA-seq & Proteomics	Group1	Train
Cntrl8	35.622	Female	Bulk RNA-seq & Proteomics	Group1	Train
Cntrl9	44.3333	Female	Bulk RNA-seq & Proteomics	Group1	Train
Cntrl10	61.4174	Female	Bulk RNA-seq & Proteomics	Group1	Train
Cntrl11	55.3859	Female	Bulk RNA-seq & Proteomics	Group1	Train
Cntrl12	50.5947	Female	Bulk RNA-seq & Proteomics	Group1	Train
Cntrl13	62.1415	Female	Bulk RNA-seq & Proteomics	Group1	Train
Cntrl14	37.6944	Female	Bulk RNA-seq & Proteomics	Group1	Train
Cntrl15	51.9922	Female	Bulk RNA-seq & Proteomics	Group1	Train
Cntrl16	60.8299	Female	Bulk RNA-seq & Proteomics	Group1	Train
Cntrl17	64.9554	Female	Bulk RNA-seq & Proteomics	Group1	Train
Cntrl18	40.8333	Female	Bulk RNA-seq & Proteomics	Group1	Train
Cntrl19	49.9103	Female	Bulk RNA-seq & Proteomics	Group1	Train
Cntrl20	19.497	Male	Bulk RNA-seq & Proteomics	Group1	Train
Cntrl21	59.3628	Male	Bulk RNA-seq & Proteomics	Group1	Train
Cntrl22	51.5516	Male	Bulk RNA-seq & Proteomics	Group1	Train
Cntrl23	58.0635	Male	Bulk RNA-seq & Proteomics	Group1	Train
Cntrl24	51.9544	Male	Bulk RNA-seq & Proteomics	Group1	Train
Cntrl25	57.8924	Male	Bulk RNA-seq	Group1	Train
Cntrl26	38.7282	Male	Bulk RNA-seq	Group1	Train
Cntrl27	40.6183	Male	Bulk RNA-seq	Group1	Train
Cntrl28	47.1697	Male	Bulk RNA-seq	Group1	Train
Cntrl29	39.9219	Male	Bulk RNA-seq	Group1	Train
HAPH1	34.969	Male	Bulk RNA-seq	Group2	Validation
HAPH2	63.5127	Male	Bulk RNA-seq	Group2	Validation
HAPH3	51.4333	Male	Bulk RNA-seq	Group2	Validation
HAPH4	36.2211	Male	Bulk RNA-seq	Group2	Validation
HAPH5	39.4909	Male	Bulk RNA-seq	Group2	Validation
HAPH6	33.4202	Female	Bulk RNA-seq	Group2	Validation
HAPH7	54.156	Female	Bulk RNA-seq	Group2	Validation
HAPH8	31.4575	Female	Bulk RNA-seq	Group2	Validation
HAPH9	41.0228	Female	Bulk RNA-seq	Group2	Validation
HAPH10	59.7818	Female	Bulk RNA-seq	Group2	Validation
HAPH11	53.1591	Female	Bulk RNA-seq	Group2	Validation
HAPH12	47.8981	Female	Bulk RNA-seq	Group2	Validation
HAPH13	60.577	Female	Bulk RNA-seq	Group2	Validation
HAPH14	33.7331	Female	Bulk RNA-seq	Group2	Validation
HAPH15	49.4326	Female	Bulk RNA-seq	Group2	Validation
HAPH16	59.1367	Female	Bulk RNA-seq	Group2	Validation
HAPH17	63.6667	Female	Bulk RNA-seq	Group2	Validation
HAPH18	37.1797	Female	Bulk RNA-seq	Group2	Validation
HAPH19	47.1466	Female	Bulk RNA-seq	Group2	Validation
HAPH20	48.0421	Female	Bulk RNA-seq	Group2	Validation
HAPH21	27.2688	Male	Bulk RNA-seq	Group2	Validation
HAPH22	61.4396	Male	Bulk RNA-seq	Group2	Validation
HAPH23	54.7442	Male	Bulk RNA-seq	Group2	Validation
HAPH24	60.3259	Male	Bulk RNA-seq	Group2	Validation
HAPH25	55.0895	Male	Bulk RNA-seq	Group2	Validation
HAPH26	60.1792	Male	Bulk RNA-seq	Group2	Validation
HAPH27	43.7528	Male	Bulk RNA-seq	Group2	Validation
HAPH28	45.3728	Male	Bulk RNA-seq	Group2	Validation
HAPH29	50.9883	Male	Bulk RNA-seq	Group2	Validation
HAPH30	44.7759	Male	Bulk RNA-seq	Group2	Validation
Cntrl1	40.5306	Male	Bulk RNA-seq	Group2	Validation
Cntrl2	64.9966	Male	Bulk RNA-seq	Group2	Validation
Cntrl3	54.6428	Male	Bulk RNA-seq	Group2	Validation
Cntrl4	41.6038	Male	Bulk RNA-seq	Group2	Validation
Cntrl5	44.4065	Male	Bulk RNA-seq	Group2	Validation
Cntrl6	39.203	Male	Bulk RNA-seq	Group2	Validation
Cntrl7	56.9766	Male	Bulk RNA-seq	Group2	Validation
Cntrl8	37.5207	Male	Bulk RNA-seq	Group2	Validation
Cntrl9	45.7196	Male	Bulk RNA-seq	Group2	Validation
Cntrl10	61.7987	Male	Bulk RNA-seq	Group2	Validation
Cntrl11	56.1221	Male	Bulk RNA-seq	Group2	Validation
Cntrl12	51.6127	Female	Bulk RNA-seq	Group2	Validation
Cntrl13	62.4803	Female	Bulk RNA-seq	Group2	Validation
Cntrl14	39.4712	Female	Bulk RNA-seq	Group2	Validation
Cntrl15	52.9279	Female	Bulk RNA-seq	Group2	Validation
Cntrl16	61.2458	Female	Bulk RNA-seq	Group2	Validation
Cntrl17	65.1286	Female	Bulk RNA-seq	Group2	Validation
Cntrl18	42.4255	Female	Bulk RNA-seq	Group2	Validation
Cntrl19	50.9685	Female	Bulk RNA-seq	Group2	Validation
Cntrl20	51.736	Female	Bulk RNA-seq	Group2	Validation
Cntrl21	66.1562	Female	Bulk RNA-seq	Group2	Validation
Cntrl22	66.9149	Female	Bulk RNA-seq	Group2	Validation
Cntrl23	54.1861	Female	Bulk RNA-seq	Group2	Validation
Cntrl24	47.4691	Female	Bulk RNA-seq	Group2	Validation
Cntrl25	49.4757	Female	Bulk RNA-seq	Group2	Validation
Cntrl26	63.0368	Female	Bulk RNA-seq	Group2	Validation
Cntrl27	72.367	Female	Bulk RNA-seq	Group2	Validation
Cntrl28	59.5416	Female	Bulk RNA-seq	Group2	Validation
Cntrl29	44.5254	Female	Bulk RNA-seq	Group2	Validation
Cntrl30	54.3711	Female	Bulk RNA-seq	Group2	Validation
Cntrl31	50.9457	Female	Bulk RNA-seq	Group2	Validation
Cntrl32	28.9408	Female	Bulk RNA-seq	Group2	Validation
Cntrl33	41.0154	Female	Bulk RNA-seq	Group2	Validation
Cntrl34	39.7372	Female	Bulk RNA-seq	Group2	Validation
Cntrl35	33.5761	Female	Bulk RNA-seq	Group2	Validation
Cntrl36	31.9278	Female	Bulk RNA-seq	Group2	Validation
Cntrl37	46.9466	Female	Bulk RNA-seq	Group2	Validation
Cntrl38	26.5478	Female	Bulk RNA-seq	Group2	Validation
Cntrl39	40.4454	Female	Bulk RNA-seq	Group2	Validation
Cntrl40	36.242	Female	Bulk RNA-seq	Group2	Validation
Cntrl41	41.5546	Female	Bulk RNA-seq	Group2	Validation

## Sheet: TableS2
Table S2 The results of prospective and retrospective power analysis, and the medium number of cells per group
Sample	Prospective power analysis	Seurat QC filtration	Number of cells in the smallest cell type	Retrospective power analysis
Control group	Expect to detect 20 cells for frequency 0.01 when sequencing 2784-3179 cells	5171	106	Probability of detecting >= 20 cells of each subpopulation when at least 84 cells (95% Cl: 96) reguired for 0.99 probablility of success
HAPH group		3465	228

## Sheet: Table S3
Table S3 Characteristics of the participants in the study.
	Cntrl (Train)	HAPH (Train)	Cntrl (Validation)	HAPH (Validation)
No. of individuals (n)	29	26	41	30
Gender (male/female, n)	12/17	13/13	20/21	15/15
Age (years)	50±10	48±10	53±10	47±11
Systolic blood pressure (mmHg)	122±13	142±18	125±11	140±16
Diastolic blood pressure (mmHg)	75±9	85±8	72±10	88±9
Pluse blood oxygen saturation (%)	0.95±0.05	0.92±0.02	0.96±0.03	0.91±0.05
Body mass index (kg/m2)	20.52±2.81	21.82±2.52	21.61±3.02	22.61±2.06
Blood routine
White blood cell count (×109/L)	5.1±2.1	7.2±3.1	5.3±2.3	7.5±2.1
Red blood cell count (×1012/L)	2.3±0.2	5.0±0.2	2.5±0.3	5.2±0.3
Platelet count (×109/L)	215.5±61.8	236.6±72.6	226.5±65.8	233.5±70.6
Blood chemistry
Aspartate amino transferase (U/L)	25.2±3.5	28.1±2.5	22.1±5.5	23.3±3.2
Total protein (g/L)	72.2±6.2	75.3±4.2	71.2±3.1	70.5±6.5
Albumin (g/L)	39.5±5.2	42.5±3.2	43.6±4.2	40.5±3.6
Total bilirubin (μmol/L)	18.6±9.1	17.9±8.6	19.1±6.2	15.3±8.2
Uric acid (μmol/L)	327.6±122.6	352.6±120.6	338.2±108.2	3412.6±116.3
Creatinine (μmol/L)	66.5±20.6	68.2±18.5	63.1±19.2	69.5±21.2
Fasting blood glucose (mmol/L)	5.8±0.8	4.5±1.2	5.6±0.3	4.8±1.5
Echocardiography
Pulmonary Artery Dimension (mm)	20.1±2.5	21.2±1.5	20.3±2.2	21.6±1.3
Left ventricular ejection fraction (%)	62.3±10.2	66.3±7.3	65.1±8.3	65.6±5.2
Right atrium diameter (mm)	40.6±3.5	42.3±2.3	41.5±4.6	43.1±3.2
Right ventricle diameter (mm)	27.1±7.3	28.2±6.2	28.0±5.0	28.3±5.2
TVRmax (m/s)	1.5±0.3	3.5±0.2	1.2±0.5	3.6±0.3
Pulmonary systolic pressure (mmHg)	18±5.6	52±8.6	16±2.8	50±9.2

## Sheet: Table S4
Table S4 Primer sequences for HAPH-associated gene signatures.
Symbol	Primer1	Primer2
HEMGN	GATTCACGGCAAAACAGGGA	GGTCAGGTGTCTGATGGTGC
MYL9	CAGACGAATACCTGGAGGGC	GCGTTGCGAATCACATCCTC
HBG2	TCACAGAGGAGGACAAGGCT	CCTCTGGGTCCATGGGTAGA
ANK1	GGACCTGATAGAGGGCAGGA	GTTGGGTGTCGAGGTGTGAT
UBE2O	GACATTGCTGACCACCCTGA	CATCCTCCTTGTGAGGAGCC
RBPMS2	TCGCAGTGAAAAGGCGGAG	GGCCAGGGTCACATCAAGTT
		1

## Sheet: Table S5
Table S5 Key genes associated with HAPH progression identified through trajectory analysis.
status	family	pval	qval	gene_short_name	use_for_ordering
OK	negbinomial.size	1.62692e-302	3.43096e-301	ISG15	TRUE
OK	negbinomial.size	2.68009e-12	3.42878e-12	TNFRSF18	TRUE
OK	negbinomial.size	2.77119e-11	3.37997e-11	TNFRSF4	TRUE
OK	negbinomial.size	2.84046e-10	3.32936e-10	MRPL20-AS1	TRUE
OK	negbinomial.size	3.34539e-14	4.59947e-14	MMP23B	TRUE
OK	negbinomial.size	2.54017e-07	2.69693e-07	MORN1	TRUE
OK	negbinomial.size	1.47022e-14	2.04501e-14	ACOT7	TRUE
OK	negbinomial.size	9.24004e-14	1.24936e-13	TNFRSF25	TRUE
OK	negbinomial.size	3.13689e-33	7.27858e-33	NOL9	TRUE
OK		1.10076e-06	1.15186e-06	PHF13	TRUE
OK	negbinomial.size	2.35861e-25	4.49217e-25	FBXO44	TRUE
OK	negbinomial.size	8.93988e-06	9.19661e-06	DRAXIN	TRUE
OK	negbinomial.size	1.94912e-33	4.55084e-33	DHRS3	TRUE
OK	negbinomial.size	3.10836e-11	3.78239e-11	AGMAT	TRUE
OK	negbinomial.size	1.55423e-07	1.66162e-07	CROCCP3	TRUE
OK	negbinomial.size	1.45376e-09	1.65647e-09	NBPF3	TRUE
OK	negbinomial.size	1.07363e-14	1.50296e-14	C1QA	TRUE
OK	negbinomial.size	6.02355e-11	7.25879e-11	C1QB	TRUE
OK	negbinomial.size	7.70147e-17	1.14885e-16	TCEA3	TRUE
OK	negbinomial.size	6.23523e-12	7.86168e-12	MDS2	TRUE
OK	negbinomial.size	3.27502e-07	3.46728e-07	IFNLR1	TRUE
OK	negbinomial.size	1.6651e-45	4.95927e-45	NIPAL3	TRUE
OK	negbinomial.size	4.76328e-107	3.09081e-106	RCAN3AS	TRUE
OK	negbinomial.size	7.41669e-116	5.28464e-115	RCAN3	TRUE
OK	negbinomial.size	1.55836e-54	5.4553e-54	LDLRAP1	TRUE
OK	negbinomial.size	2.45473e-102	1.51394e-101	STMN1	TRUE
OK	negbinomial.size	1.084e-11	1.34727e-11	PAFAH2	TRUE
OK	negbinomial.size	9.08059e-11	1.08776e-10	PDIK1L	TRUE
OK	negbinomial.size	6.13984e-64	2.56071e-63	ZNF683	TRUE
OK	negbinomial.size	5.41555e-11	6.54118e-11	MED18	TRUE
OK	negbinomial.size	2.4426e-206	3.20975e-205	EPB41	TRUE
OK	negbinomial.size	1.86603e-07	1.98845e-07	MATN1-AS1	TRUE
OK	negbinomial.size	3.9485e-08	4.28259e-08	SPOCD1	TRUE
OK	negbinomial.size	0	0	LCK	TRUE
OK	negbinomial.size	8.07029e-127	6.26226e-126	SYNC	TRUE
OK	negbinomial.size	2.69693e-30	5.83814e-30	S100PBP	TRUE
OK	negbinomial.size	5.38836e-15	7.62063e-15	TRIM62	TRUE
OK	negbinomial.size	1.81016e-17	2.7601e-17	ZMYM1	TRUE
OK	negbinomial.size	6.5038e-33	1.5011e-32	TFAP2E-AS1	TRUE
OK	negbinomial.size	4.93514e-05	5.02155e-05	ZC3H12A-DT	TRUE
OK	negbinomial.size	3.74117e-19	5.98724e-19	INPP5B	TRUE
OK	negbinomial.size	1.67613e-138	1.38268e-137	MACF1	TRUE
OK	negbinomial.size	2.15158e-21	3.66779e-21	CTPS1	TRUE
OK	negbinomial.size	4.85926e-32	1.10017e-31	SCMH1	TRUE
OK	negbinomial.size	2.10593e-77	1.03321e-76	HIVEP3	TRUE
OK	negbinomial.size	5.16276e-102	3.17662e-101	FOXJ3	TRUE
OK	negbinomial.size	2.29401e-23	4.11443e-23	SLC2A1	TRUE
OK	negbinomial.size	4.86416e-21	8.23821e-21	KDM4A	TRUE
OK	negbinomial.size	5.69434e-32	1.28368e-31	ST3GAL3	TRUE
OK	negbinomial.size	1.49192e-12	1.93425e-12	ZSWIM5	TRUE
OK	negbinomial.size	6.87627e-21	1.15711e-20	MUTYH	TRUE
OK	negbinomial.size	3.38295e-18	5.26572e-18	IPP	TRUE
OK	negbinomial.size	7.14735e-10	8.24816e-10	PIK3R3	TRUE
OK	negbinomial.size	3.33687e-15	4.74492e-15	PDZK1IP1	TRUE
OK	negbinomial.size	1.04066e-10	1.24375e-10	TAL1	TRUE
OK	negbinomial.size	3.29577e-83	1.70662e-82	FAF1	TRUE
OK	negbinomial.size	1.178e-11	1.45993e-11	ZFYVE9	TRUE
OK	negbinomial.size	1.92552e-11	2.36395e-11	CC2D1B	TRUE
OK	negbinomial.size	1.6055e-164	1.64642e-163	TUT4	TRUE
OK	negbinomial.size	9.97189e-27	1.97101e-26	GPX7	TRUE
OK	negbinomial.size	2.49305e-54	8.68297e-54	SHISAL2A	TRUE
OK	negbinomial.size	2.08823e-37	5.31198e-37	ECHDC2	TRUE
OK	negbinomial.size	4.87396e-12	6.16912e-12	SLC1A7	TRUE
OK	negbinomial.size	7.2279e-14	9.81869e-14	LEXM	TRUE
OK	negbinomial.size	6.84494e-72	3.15688e-71	USP24	TRUE
OK	negbinomial.size	2.60364e-12	3.33261e-12	DAB1	TRUE
OK	negbinomial.size	1.0435e-171	1.11834e-170	JUN	TRUE
OK	negbinomial.size	1.40814e-11	1.73856e-11	LINC01135	TRUE
OK	negbinomial.size	2.28954e-59	8.81759e-59	PATJ	TRUE
OK	negbinomial.size	3.46231e-32	7.85251e-32	ITGB3BP	TRUE
OK	negbinomial.size	5.29004e-14	7.22374e-14	EFCAB7	TRUE
OK	negbinomial.size	9.62948e-26	1.85701e-25	SLC35D1	TRUE
OK	negbinomial.size	1.11381e-21	1.91368e-21	IL12RB2	TRUE
OK	negbinomial.size	2.57197e-15	3.66923e-15	GADD45A	TRUE
OK	negbinomial.size	9.57835e-111	6.52275e-110	ZRANB2	TRUE
OK	negbinomial.size	7.5456e-29	1.56601e-28	CRYZ	TRUE
OK	negbinomial.size	0	0	PIGK	TRUE
OK	negbinomial.size	8.27292e-27	1.64016e-26	AK5	TRUE
OK	negbinomial.size	4.0267e-42	1.13346e-41	ZZZ3	TRUE
OK	negbinomial.size	5.37271e-07	5.66975e-07	DNAJB4	TRUE
OK	negbinomial.size	3.03753e-15	4.32398e-15	LINC01781	TRUE
OK	negbinomial.size	3.33557e-07	3.52996e-07	LINC01725	TRUE
OK	negbinomial.size	4.42377e-176	4.86057e-175	PRKACB	TRUE
OK	negbinomial.size	7.32123e-27	1.45589e-26	SSX2IP	TRUE
OK	negbinomial.size	6.71252e-57	2.46189e-56	MCOLN2	TRUE
OK	negbinomial.size	2.80083e-34	6.65834e-34	ZNHIT6	TRUE
OK	negbinomial.size	3.5135e-69	1.5599e-68	ODF2L	TRUE
OK	negbinomial.size	2.01813e-35	4.95067e-35	HS2ST1	TRUE
OK	negbinomial.size	4.53721e-97	2.68434e-96	GBP5	TRUE
OK	negbinomial.size	9.84218e-89	5.39566e-88	LRRC8C	TRUE
OK	negbinomial.size	6.57807e-103	4.09563e-102	ZNF644	TRUE
OK	negbinomial.size	8.51348e-21	1.4271e-20	HFM1	TRUE
OK	negbinomial.size	2.6375e-21	4.48736e-21	CDC7	TRUE
OK	negbinomial.size	6.6859e-206	8.74182e-205	TGFBR3	TRUE
OK	negbinomial.size	8.64802e-10	9.94484e-10	EPHX4	TRUE
OK	negbinomial.size	2.82491e-28	5.78023e-28	GLMN	TRUE
OK	negbinomial.size	8.03801e-61	3.18476e-60	RPAP2	TRUE
OK	negbinomial.size	4.04512e-11	4.89721e-11	GFI1	TRUE
OK	negbinomial.size	0	0	DIPK1A	TRUE
OK	negbinomial.size	9.51718e-77	4.63453e-76	CCDC18-AS1	TRUE
OK	negbinomial.size	6.87163e-06	7.0829e-06	FNBP1L	TRUE
OK	negbinomial.size	8.14516e-06	8.38236e-06	BCAR3	TRUE
OK	negbinomial.size	2.06123e-29	4.33638e-29	GCLM	TRUE
OK	negbinomial.size	1.05617e-31	2.36868e-31	AGL	TRUE
OK	negbinomial.size	1.17342e-15	1.6925e-15	TRMT13	TRUE
OK	negbinomial.size	3.05027e-131	2.40255e-130	CDC14A	TRUE
OK	negbinomial.size	1.58469e-23	2.85594e-23	DPH5-DT	TRUE
OK	negbinomial.size	6.79131e-87	3.66171e-86	S1PR1	TRUE
OK	negbinomial.size	1.74426e-112	1.20032e-111	VAV3	TRUE
OK	negbinomial.size	3.83951e-24	7.09563e-24	HENMT1	TRUE
OK	negbinomial.size	6.39478e-83	3.2983e-82	WDR47	TRUE
OK	negbinomial.size	1.56003e-07	1.66713e-07	ELAPOR1	TRUE
OK	negbinomial.size	1.95707e-08	2.144e-08	CYB561D1	TRUE
OK	negbinomial.size	1.59058e-13	2.12865e-13	GSTM2	TRUE
OK	negbinomial.size	1.2491e-14	1.74394e-14	GSTM3	TRUE
OK	negbinomial.size	2.73179e-07	2.8992e-07	LAMTOR5-AS1	TRUE
OK	negbinomial.size	4.93934e-96	2.88957e-95	KCNA3	TRUE
OK	negbinomial.size	7.58467e-27	1.50485e-26	LRIF1	TRUE
OK	negbinomial.size	3.7306e-72	1.72359e-71	DENND2D	TRUE
OK	negbinomial.size	1.65561e-18	2.60025e-18	CHI3L2	TRUE
OK	negbinomial.size	8.26151e-18	1.27007e-17	ST7L	TRUE
OK	negbinomial.size	2.33946e-08	2.55435e-08	SLC16A1	TRUE
OK	negbinomial.size	1.2537e-19	2.02747e-19	SLC16A1-AS1	TRUE
OK	negbinomial.size	4.23957e-06	4.382e-06	MAGI3	TRUE
OK	negbinomial.size	5.64339e-84	2.96931e-83	PTPN22	TRUE
OK	negbinomial.size	3.13212e-08	3.40561e-08	DENND2C	TRUE
OK	negbinomial.size	1.39155e-35	3.42003e-35	TSPAN2	TRUE
OK	negbinomial.size	1.3127e-241	2.14544e-240	CD2	TRUE
OK	negbinomial.size	9.08538e-210	1.231e-208	TENT5C	TRUE
OK	negbinomial.size	2.90747e-13	3.86726e-13	WDR3	TRUE
OK	negbinomial.size	3.28421e-61	1.30918e-60	LINC01145	TRUE
OK	negbinomial.size	1.05576e-30	2.30452e-30	GPR89A	TRUE
OK	negbinomial.size	9.57903e-65	4.04019e-64	CD160	TRUE
OK	negbinomial.size	0	0	TXNIP	TRUE
OK	negbinomial.size	2.56097e-24	4.7496e-24	CHD1L	TRUE
OK	negbinomial.size	8.68193e-38	2.21928e-37	GPR89B	TRUE
OK	negbinomial.size	6.96923e-180	8.02843e-179	LINC01138	TRUE
OK	negbinomial.size	2.5413e-31	5.63177e-31	H2AC20	TRUE
OK	negbinomial.size	6.3391e-13	8.32433e-13	H2AC21	TRUE
OK	negbinomial.size	1.18089e-12	1.53863e-12	OTUD7B	TRUE
OK	negbinomial.size	5.28693e-47	1.61322e-46	RPRD2	TRUE
OK	negbinomial.size	8.85754e-15	1.24262e-14	PRUNE1	TRUE
OK	negbinomial.size	1.64815e-08	1.81088e-08	MLLT11	TRUE
OK	negbinomial.size	6.83212e-64	2.83587e-63	THEM4	TRUE
OK	negbinomial.size	0	0	S100A10	TRUE
OK	negbinomial.size	0	0	S100A11	TRUE
OK	negbinomial.size	0	0	S100A9	TRUE
OK	negbinomial.size	0	0	S100A12	TRUE
OK	negbinomial.size	0	0	S100A8	TRUE
OK	negbinomial.size	0	0	S100A6	TRUE
OK	negbinomial.size	0	0	S100A4	TRUE
OK	negbinomial.size	4.84077e-20	7.92154e-20	ATP8B2	TRUE
OK	negbinomial.size	3.27004e-126	2.52247e-125	PBXIP1	TRUE
OK	negbinomial.size	5.51268e-19	8.77933e-19	PYGO2	TRUE
OK	negbinomial.size	8.72891e-34	2.05826e-33	SYT11	TRUE
OK	negbinomial.size	5.05357e-173	5.50629e-172	SH2D2A	TRUE
OK	negbinomial.size	9.60547e-26	1.85512e-25	NTRK1	TRUE
OK	negbinomial.size	1.1784e-16	1.74888e-16	FCRL5	TRUE
OK	negbinomial.size	5.26813e-35	1.27086e-34	FCRL3	TRUE
OK	negbinomial.size	2.50267e-11	3.05674e-11	FCRL2	TRUE
OK	negbinomial.size	2.27377e-64	9.49825e-64	FCRL1	TRUE
OK	negbinomial.size	0.0104029	0.0104509	CD1C	TRUE
OK	negbinomial.size	1.28643e-216	1.80862e-215	PYHIN1	TRUE
OK	negbinomial.size	0.00934008	0.00938674	FCER1A	TRUE
OK	negbinomial.size	4.32907e-119	3.17992e-118	FCRL6	TRUE
OK	negbinomial.size	1.38717e-26	2.7274e-26	IGSF8	TRUE
OK	negbinomial.size	5.59898e-68	2.4566e-67	SLAMF6	TRUE
OK	negbinomial.size	1.34925e-23	2.44003e-23	SLAMF1	TRUE
OK	negbinomial.size	3.83715e-40	1.02704e-39	SLAMF7	TRUE
OK	negbinomial.size	8.58947e-90	4.79946e-89	LY9	TRUE
OK	negbinomial.size	4.29296e-135	3.48637e-134	TSTD1	TRUE
OK	negbinomial.size	0	0	FCER1G	TRUE
OK	negbinomial.size	0.837053	0.837374	FCGR3A	TRUE
OK	negbinomial.size	0.324919	0.325417	FCGR3B	TRUE
OK	negbinomial.size	0.000518094	0.000523701	FCGR2B	TRUE
OK	negbinomial.size	3.9378e-22	6.8512e-22	FCRLA	TRUE
OK	negbinomial.size	6.00081e-63	2.44425e-62	SH2D1B	TRUE
OK	negbinomial.size	3.66481e-46	1.10536e-45	UAP1	TRUE
OK	negbinomial.size	1.57704e-13	2.11377e-13	HSD17B7	TRUE
OK	negbinomial.size	1.29694e-08	1.42739e-08	PBX1	TRUE
OK	negbinomial.size	3.88639e-09	4.35242e-09	GPA33	TRUE
OK	negbinomial.size	7.07193e-46	2.11834e-45	POU2F1	TRUE
OK	negbinomial.size	0	0	CD247	TRUE
OK	negbinomial.size	1.835e-67	7.97097e-67	XCL2	TRUE
OK	negbinomial.size	5.97445e-21	1.00795e-20	XCL1	TRUE
OK	negbinomial.size	2.69494e-23	4.82029e-23	NME7	TRUE
OK	negbinomial.size	3.48684e-10	4.06876e-10	SELP	TRUE
OK	negbinomial.size	1.12172e-117	8.12548e-117	C1orf112	TRUE
OK	negbinomial.size	9.23103e-13	1.20635e-12	METTL18	TRUE
OK	negbinomial.size	1.19014e-63	4.90112e-63	KIFAP3	TRUE
OK	negbinomial.size	5.44062e-11	6.56844e-11	METTL13	TRUE
OK	negbinomial.size	3.66096e-23	6.52139e-23	DNM3	TRUE
OK	negbinomial.size	1.22465e-14	1.71163e-14	FASLG	TRUE
OK	negbinomial.size	4.60878e-09	5.14162e-09	TNFSF4	TRUE
OK	negbinomial.size	1.85929e-49	6.00251e-49	PRDX6-AS1	TRUE
OK	negbinomial.size	1.04696e-11	1.30186e-11	ZBTB37	TRUE
OK	negbinomial.size	0	0	RABGAP1L	TRUE
OK	negbinomial.size	2.70043e-106	1.73932e-105	RALGPS2	TRUE
OK	negbinomial.size	4.63409e-30	9.96558e-30	ANGPTL1	TRUE
OK	negbinomial.size	1.73356e-09	1.97012e-09	ABL2	TRUE
OK	negbinomial.size	1.79008e-14	2.4807e-14	COLGALT2	TRUE
OK	negbinomial.size	1.08058e-147	9.54636e-147	C1orf21	TRUE
OK	negbinomial.size	8.99867e-103	5.57619e-102	NIBAN1	TRUE
OK	negbinomial.size	3.7084e-06	3.8345e-06	TRMT1L	TRUE
OK	negbinomial.size	3.64083e-06	3.76762e-06	LINC01036	TRUE
OK	negbinomial.size	5.84298e-122	4.37805e-121	RGS18	TRUE
OK	negbinomial.size	2.06651e-53	7.09176e-53	RGS1	TRUE
OK	negbinomial.size	1.51917e-71	6.96954e-71	DENND1B	TRUE
OK	negbinomial.size	9.46106e-15	1.32587e-14	KIF21B	TRUE
OK	negbinomial.size	1.68245e-56	6.12758e-56	PTPN7	TRUE
OK	negbinomial.size	1.29013e-23	2.33473e-23	LGR6	TRUE
OK	negbinomial.size	2.63771e-106	1.70312e-105	ATP2B4	TRUE
OK	negbinomial.size	8.49861e-18	1.30498e-17	LAX1	TRUE
OK	negbinomial.size	3.40102e-25	6.45404e-25	ZBED6	TRUE
OK	negbinomial.size	1.1187e-28	2.3144e-28	ZC3H11A	TRUE
OK	negbinomial.size	1.15007e-09	1.3179e-09	PIK3C2B	TRUE
OK	negbinomial.size	1.84216e-76	8.95401e-76	RAB29	TRUE
OK	negbinomial.size	9.76046e-07	1.02299e-06	SLC41A1	TRUE
OK	negbinomial.size	9.93059e-22	1.70954e-21	RHEX	TRUE
OK	negbinomial.size	1.68021e-217	2.375e-216	FCMR	TRUE
OK	negbinomial.size	0	0	G0S2	TRUE
OK	negbinomial.size	3.26174e-18	5.08614e-18	UTP25	TRUE
OK	negbinomial.size	1.33183e-39	3.5322e-39	TRAF5	TRUE
OK	negbinomial.size	1.37982e-13	1.85609e-13	INTS7	TRUE
OK	negbinomial.size	1.83538e-31	4.08818e-31	DUSP10	TRUE
OK	negbinomial.size	1.94156e-56	7.06146e-56	MIA3	TRUE
OK	negbinomial.size	2.23853e-53	7.67202e-53	AIDA	TRUE
OK	negbinomial.size	4.50241e-20	7.37706e-20	DISP1	TRUE
OK	negbinomial.size	2.27635e-24	4.2428e-24	NVL	TRUE
OK	negbinomial.size	2.01821e-23	3.62338e-23	TMEM63A	TRUE
OK	negbinomial.size	4.3887e-59	1.67784e-58	PYCR2	TRUE
OK	negbinomial.size	2.13365e-05	2.18546e-05	LIN9	TRUE
OK	negbinomial.size	3.18893e-15	4.53702e-15	ZNF678	TRUE
OK	negbinomial.size	7.73137e-42	2.15309e-41	NUP133	TRUE
OK	negbinomial.size	2.14311e-08	2.34585e-08	URB2	TRUE
OK	negbinomial.size	4.57132e-21	7.74725e-21	TTC13	TRUE
OK	negbinomial.size	1.30161e-46	3.94861e-46	PCNX2	TRUE
OK	negbinomial.size	3.07523e-41	8.39428e-41	RBM34	TRUE
OK	negbinomial.size	9.02959e-06	9.2816e-06	EDARADD	TRUE
OK	negbinomial.size	2.06432e-68	9.08787e-68	MTR	TRUE
OK	negbinomial.size	2.03574e-27	4.09497e-27	CHRM3-AS2	TRUE
OK	negbinomial.size	1.12969e-07	1.2117e-07	RGS7	TRUE
OK	negbinomial.size	1.11785e-155	1.07866e-154	AKT3	TRUE
OK	negbinomial.size	4.30074e-193	5.25535e-192	SMYD3	TRUE
OK	negbinomial.size	4.33618e-84	2.28611e-83	CNST	TRUE
OK	negbinomial.size	0.000181793	0.000184331	GCSAML	TRUE
OK	negbinomial.size	8.95369e-35	2.14807e-34	TRIM58	TRUE
OK	negbinomial.size	2.60585e-70	1.17084e-69	SH3YL1	TRUE
OK	negbinomial.size	2.13573e-16	3.13585e-16	RNF144A	TRUE
OK	negbinomial.size	2.85388e-107	1.85644e-106	LINC01871	TRUE
OK	negbinomial.size	1.16071e-60	4.59193e-60	LINC00299	TRUE
OK	negbinomial.size	0.557071	0.557498	MBOAT2	TRUE
OK	negbinomial.size	1.14803e-20	1.91583e-20	RRM2	TRUE
OK	negbinomial.size	2.47649e-57	9.09553e-57	ODC1	TRUE
OK	negbinomial.size	3.22757e-41	8.80092e-41	LPIN1	TRUE
OK	negbinomial.size	6.53221e-24	1.1962e-23	TRIB2	TRUE
OK	negbinomial.size	2.48547e-16	3.64118e-16	GEN1	TRUE
OK	negbinomial.size	6.58798e-09	7.31221e-09	LINC01376	TRUE
OK	negbinomial.size	5.3327e-12	6.73997e-12	LINC00954	TRUE
OK	negbinomial.size	9.72492e-16	1.40579e-15	WDR35	TRUE
OK	negbinomial.size	4.73085e-23	8.40433e-23	LDAH	TRUE
OK	negbinomial.size	2.86385e-10	3.35377e-10	MFSD2B	TRUE
OK	negbinomial.size	8.03453e-13	1.05157e-12	CENPO	TRUE
OK	negbinomial.size	2.45363e-57	9.02425e-57	DTNB	TRUE
OK	negbinomial.size	2.30193e-34	5.48228e-34	SELENOI	TRUE
OK	negbinomial.size	2.80921e-172	3.03557e-171	AGBL5	TRUE
OK	negbinomial.size	1.71966e-07	1.83547e-07	IFT172	TRUE
OK	negbinomial.size	1.84109e-28	3.78567e-28	ZNF512	TRUE
OK	negbinomial.size	2.2455e-08	2.45587e-08	FOSL2-AS1	TRUE
OK	negbinomial.size	3.19006e-22	5.56504e-22	TRMT61B	TRUE
OK	negbinomial.size	1.12488e-20	1.87959e-20	TOGARAM2	TRUE
OK	negbinomial.size	2.70045e-230	4.05843e-229	LBH	TRUE
OK	negbinomial.size	1.02059e-43	2.95226e-43	LCLAT1	TRUE
OK	negbinomial.size	1.17937e-21	2.02367e-21	EHD3	TRUE
OK	negbinomial.size	2.48416e-29	5.21773e-29	TTC27	TRUE
OK	negbinomial.size	7.1292e-24	1.30279e-23	LTBP1	TRUE
OK	negbinomial.size	9.57888e-19	1.51352e-18	FAM98A	TRUE
OK	negbinomial.size	4.29976e-14	5.88684e-14	CRIM1	TRUE
OK	negbinomial.size	3.54933e-28	7.23421e-28	STRN	TRUE
OK	negbinomial.size	8.22293e-39	2.14815e-38	HEATR5B	TRUE
OK	negbinomial.size	3.26933e-50	1.07e-49	CDC42EP3-AS1	TRUE
OK	negbinomial.size	2.13537e-150	1.93888e-149	LINC02613	TRUE
OK	negbinomial.size	7.3035e-40	1.94289e-39	HNRNPLL	TRUE
OK	negbinomial.size	8.67549e-45	2.5519e-44	GALM	TRUE
OK	negbinomial.size	5.23113e-146	4.54466e-145	SRSF7	TRUE
OK	negbinomial.size	1.10301e-63	4.54947e-63	SOS1	TRUE
OK	negbinomial.size	4.38575e-214	6.06812e-213	EML4	TRUE
OK	negbinomial.size	6.87677e-24	1.25754e-23	MTA3	TRUE
OK	negbinomial.size	3.42229e-203	4.40852e-202	ZFP36L2	TRUE
OK	negbinomial.size	2.58311e-60	1.01576e-59	LRPPRC	TRUE
OK	negbinomial.size	2.9849e-36	7.42676e-36	PREPL	TRUE
OK	negbinomial.size	6.28761e-73	2.93609e-72	CAMKMT	TRUE
OK	negbinomial.size	1.38009e-20	2.29431e-20	MSH2	TRUE
OK	negbinomial.size	5.2944e-49	1.69046e-48	ASB3	TRUE
OK	negbinomial.size	2.93157e-73	1.37139e-72	SPTBN1	TRUE
OK	negbinomial.size	1.35017e-27	2.7264e-27	CFAP36	TRUE
OK	negbinomial.size	7.51934e-63	3.04854e-62	LINC01122	TRUE
OK	negbinomial.size	3.06964e-06	3.18157e-06	MIR4432HG	TRUE
OK	negbinomial.size	3.09247e-11	3.76481e-11	PUS10	TRUE
OK	negbinomial.size	6.7753e-22	1.17024e-21	PEX13	TRUE
OK	negbinomial.size	3.14136e-125	2.38798e-124	USP34	TRUE
OK	negbinomial.size	1.88214e-36	4.70085e-36	EHBP1	TRUE
OK	negbinomial.size	9.75689e-64	4.03069e-63	WDPCP	TRUE
OK	negbinomial.size	1.02966e-55	3.67837e-55	UGP2	TRUE
OK	negbinomial.size	0.0172228	0.0172823	PELI1	TRUE
OK	negbinomial.size	3.36925e-06	3.48797e-06	LGALSL	TRUE
OK	negbinomial.size	1.03879e-26	2.05168e-26	CEP68	TRUE
OK	negbinomial.size	1.94358e-06	2.02085e-06	MEIS1	TRUE
OK	negbinomial.size	9.68701e-12	1.20799e-11	ETAA1	TRUE
OK	negbinomial.size	5.79647e-89	3.19784e-88	ARHGAP25	TRUE
OK	negbinomial.size	4.14929e-44	1.21233e-43	SMANTIS	TRUE
OK	negbinomial.size	3.68566e-70	1.65317e-69	EXOC6B	TRUE
OK	negbinomial.size	6.49754e-19	1.03226e-18	RAB11FIP5	TRUE
OK	negbinomial.size	1.61564e-10	1.91692e-10	SMYD5	TRUE
OK	negbinomial.size	6.25328e-39	1.63687e-38	ALMS1	TRUE
OK	negbinomial.size	8.88337e-08	9.54789e-08	SLC4A5	TRUE
OK	negbinomial.size	1.25019e-33	2.94262e-33	WDR54	TRUE
OK	negbinomial.size	2.37557e-24	4.41514e-24	GCFC2	TRUE
OK	negbinomial.size	4.83823e-54	1.67798e-53	TRABD2A	TRUE
OK	negbinomial.size	0	0	TMSB10	TRUE
OK	negbinomial.size	0	0	GNLY	TRUE
OK	negbinomial.size	6.48213e-37	1.6346e-36	PTCD3	TRUE
OK	negbinomial.size	4.41054e-201	5.62612e-200	CD8A	TRUE
OK	negbinomial.size	2.4309e-242	3.99799e-241	CD8B	TRUE
OK	negbinomial.size	5.15691e-09	5.74332e-09	RGPD1	TRUE
OK	negbinomial.size	2.30468e-24	4.2895e-24	RGPD2	TRUE
OK	negbinomial.size	3.70802e-43	1.05741e-42	EIF2AK3	TRUE
OK	negbinomial.size	4.07403e-19	6.51197e-19	ANKRD36BP2	TRUE
OK	negbinomial.size	0	0	IGKC	TRUE
OK	negbinomial.size	3.69849e-284	7.16412e-283	IGKV4-1	TRUE
OK	negbinomial.size	0	0	IGKV1-5	TRUE
OK	negbinomial.size	3.54782e-52	1.19096e-51	IGKV1-6	TRUE
OK	negbinomial.size	2.2461e-15	3.21486e-15	IGKV1-8	TRUE
OK	negbinomial.size	8.18713e-20	1.33143e-19	IGKV1-9	TRUE
OK	negbinomial.size	0	0	IGKV3-11	TRUE
OK	negbinomial.size	5.90492e-21	9.9686e-21	IGKV1-12	TRUE
OK	negbinomial.size	0	0	IGKV3-15	TRUE
OK	negbinomial.size	1.50977e-30	3.29005e-30	IGKV1-16	TRUE
OK	negbinomial.size	0	0	IGKV3-20	TRUE
OK	negbinomial.size	0	0	IGKV6-21	TRUE
OK	negbinomial.size	3.54425e-50	1.15853e-49	IGKV1-27	TRUE
OK	negbinomial.size	0	0	IGKV2-28	TRUE
OK	negbinomial.size	6.76118e-68	2.95167e-67	IGKV2-30	TRUE
OK	negbinomial.size	2.04492e-92	1.16249e-91	IGKV1-39	TRUE
OK	negbinomial.size	4.09247e-36	1.01439e-35	IGKV1D-39	TRUE
OK	negbinomial.size	0	0	IGKV2D-29	TRUE
OK	negbinomial.size	1.35264e-269	2.49096e-268	IGKV2D-28	TRUE
OK	negbinomial.size	1.80916e-11	2.22529e-11	IGKV3D-15	TRUE
OK	negbinomial.size	2.09777e-95	1.21904e-94	MAL	TRUE
OK	negbinomial.size	2.20476e-45	6.52201e-45	LINC00342	TRUE
OK	negbinomial.size	3.14574e-69	1.40138e-68	ANKRD36C	TRUE
OK	negbinomial.size	4.45362e-142	3.79356e-141	DUSP2	TRUE
OK	negbinomial.size	4.1826e-09	4.67814e-09	ITPRIPL1	TRUE
OK	negbinomial.size	2.5774e-12	3.30387e-12	FAHD2B	TRUE
OK	negbinomial.size	1.49647e-77	7.36962e-77	ANKRD36	TRUE
OK	negbinomial.size	3.71026e-29	7.74328e-29	APPAT	TRUE
OK	negbinomial.size	8.5042e-72	3.91523e-71	ANKRD36B	TRUE
OK	negbinomial.size	6.90936e-173	7.49709e-172	ZAP70	TRUE
OK	negbinomial.size	4.59624e-222	6.67731e-221	MGAT4A	TRUE
OK	negbinomial.size	1.90964e-10	2.2545e-10	TSGA10	TRUE
OK	negbinomial.size	1.39266e-207	1.85806e-206	AFF3	TRUE
OK	negbinomial.size	3.9666e-35	9.58655e-35	IL18R1	TRUE
OK	negbinomial.size	8.01954e-20	1.3058e-19	IL18RAP	TRUE
OK	negbinomial.size	2.82467e-08	3.07515e-08	MFSD9	TRUE
OK	negbinomial.size	3.69295e-06	3.82004e-06	C2orf49-DT	TRUE
OK	negbinomial.size	2.24751e-54	7.84679e-54	NCK2	TRUE
OK	negbinomial.size	1.86704e-153	1.76895e-152	GCC2	TRUE
OK	negbinomial.size	3.72851e-22	6.4957e-22	CCDC138	TRUE
OK	negbinomial.size	4.49549e-33	1.04217e-32	ZC3H8	TRUE
OK	negbinomial.size	5.13734e-18	7.9445e-18	RGPD8	TRUE
OK	negbinomial.size	8.76135e-17	1.30472e-16	POLR1B	TRUE
OK	negbinomial.size	0	0	IL1B	TRUE
OK	negbinomial.size	3.01017e-177	3.37836e-176	PTPN4	TRUE
OK	negbinomial.size	5.68959e-12	7.1841e-12	EPB41L5	TRUE
OK	negbinomial.size	0.000600997	0.000606798	TMEM185B	TRUE
OK	negbinomial.size	1.23662e-169	1.31454e-168	GYPC	TRUE
OK	negbinomial.size	4.74733e-157	4.59787e-156	BIN1	TRUE
OK	negbinomial.size	4.53774e-31	9.98837e-31	SMPD4	TRUE
OK	negbinomial.size	7.31481e-71	3.30938e-70	MGAT5	TRUE
OK	negbinomial.size	3.18716e-62	1.28222e-61	CCNT2	TRUE
OK	negbinomial.size	1.13749e-46	3.45474e-46	R3HDM1	TRUE
OK	negbinomial.size	9.26021e-30	1.97034e-29	MCM6	TRUE
OK	negbinomial.size	6.77546e-227	1.00101e-225	CXCR4	TRUE
OK	negbinomial.size	0	0	ARHGAP15	TRUE
OK	negbinomial.size	1.91802e-55	6.8147e-55	GTDC1	TRUE
OK	negbinomial.size	1.04737e-41	2.90135e-41	ORC4	TRUE
OK	negbinomial.size	2.90504e-117	2.09275e-116	MBD5	TRUE
OK	negbinomial.size	1.43575e-10	1.70581e-10	LINC01876	TRUE
OK	negbinomial.size	4.47638e-51	1.47986e-50	LY75	TRUE
OK	negbinomial.size	7.10401e-27	1.41377e-26	DPP4	TRUE
OK	negbinomial.size	1.44241e-39	3.82158e-39	COBLL1	TRUE
OK	negbinomial.size	2.55167e-08	2.78258e-08	SCN3A	TRUE
OK	negbinomial.size	2.08904e-79	1.05257e-78	STK39	TRUE
OK	negbinomial.size	6.26903e-32	1.41202e-31	CFAP210	TRUE
OK	negbinomial.size	1.11994e-14	1.56696e-14	PHOSPHO2	TRUE
OK	negbinomial.size	3.2854e-43	9.38943e-43	UBR3	TRUE
OK	negbinomial.size	1.65197e-24	3.09448e-24	MYO3B	TRUE
OK	negbinomial.size	1.34793e-106	8.72481e-106	TLK1	TRUE
OK	negbinomial.size	1.95589e-21	3.3429e-21	METTL8	TRUE
OK	negbinomial.size	3.45904e-18	5.37776e-18	DCAF17	TRUE
OK	negbinomial.size	3.15715e-69	1.40407e-68	SLC25A12	TRUE
OK	negbinomial.size	1.93065e-07	2.05564e-07	METAP1D	TRUE
OK	negbinomial.size	4.33574e-39	1.14064e-38	ITGA6	TRUE
OK	negbinomial.size	1.2414e-32	2.84511e-32	PDK1-AS1	TRUE
OK	negbinomial.size	7.24836e-32	1.63119e-31	PDK1	TRUE
OK	negbinomial.size	7.52347e-11	9.03715e-11	CDCA7	TRUE
OK	negbinomial.size	2.35749e-57	8.68286e-57	TTN-AS1	TRUE
OK	negbinomial.size	4.05296e-46	1.22103e-45	TTN	TRUE
OK	negbinomial.size	8.4488e-14	1.14475e-13	CCDC141	TRUE
OK	negbinomial.size	3.10821e-135	2.53208e-134	LINC01934	TRUE
OK	negbinomial.size	2.44789e-166	2.53013e-165	ITGA4	TRUE
OK	negbinomial.size	6.7357e-15	9.50046e-15	NCKAP1	TRUE
OK	negbinomial.size	7.36472e-14	9.99416e-14	NUP35	TRUE
OK	negbinomial.size	6.64526e-52	2.21086e-51	LINC01473	TRUE
OK	negbinomial.size	2.00548e-07	2.13444e-07	TFPI	TRUE
OK	negbinomial.size	1.21689e-29	2.58293e-29	WDR75	TRUE
OK	negbinomial.size	5.1068e-30	1.09641e-29	ANKAR	TRUE
OK	negbinomial.size	2.1126e-09	2.38947e-09	OSGEPL1	TRUE
OK	negbinomial.size	4.27428e-44	1.24746e-43	C2orf88	TRUE
OK	negbinomial.size	7.73075e-35	1.8615e-34	HIBCH	TRUE
OK	negbinomial.size	3.53272e-48	1.10635e-47	MFSD6	TRUE
OK	negbinomial.size	9.50138e-20	1.54132e-19	NEMP2	TRUE
OK	negbinomial.size	2.51766e-71	1.14898e-70	GLS	TRUE
OK	negbinomial.size	0	0	STAT4	TRUE
OK	negbinomial.size	2.67126e-179	3.06375e-178	CAVIN2	TRUE
OK	negbinomial.size	6.02111e-52	2.00576e-51	SLC39A10	TRUE
OK	negbinomial.size	6.51953e-07	6.86335e-07	PGAP1	TRUE
OK	negbinomial.size	1.3356e-242	2.2105e-241	ANKRD44	TRUE
OK	negbinomial.size	4.10349e-65	1.73916e-64	PLCL1	TRUE
OK	negbinomial.size	3.65549e-16	5.32837e-16	TYW5	TRUE
OK	negbinomial.size	5.37115e-39	1.4102e-38	ORC2	TRUE
OK	negbinomial.size	4.13498e-124	3.13419e-123	CASP8	TRUE
OK	negbinomial.size	2.93301e-09	3.30027e-09	ALS2	TRUE
OK	negbinomial.size	6.3258e-139	5.26814e-138	NOP58	TRUE
OK	negbinomial.size	1.16222e-17	1.7794e-17	CARF	TRUE
OK	negbinomial.size	2.66497e-38	6.86591e-38	ABI2	TRUE
OK	negbinomial.size	2.14604e-88	1.17158e-87	CD28	TRUE
OK	negbinomial.size	1.20292e-16	1.78426e-16	CTLA4	TRUE
OK	negbinomial.size	5.87557e-48	1.8313e-47	ICOS	TRUE
OK	negbinomial.size	1.02965e-44	3.02532e-44	INO80D	TRUE
OK	negbinomial.size	1.23833e-15	1.78415e-15	ZDBF2	TRUE
OK	negbinomial.size	1.29422e-09	1.47983e-09	LINC01857	TRUE
OK	negbinomial.size	2.44565e-35	5.97699e-35	LANCL1	TRUE
OK	negbinomial.size	3.05758e-40	8.20901e-40	IKZF2	TRUE
OK	negbinomial.size	3.78009e-17	5.68427e-17	SPAG16	TRUE
OK	negbinomial.size	9.72534e-25	1.83094e-24	SMARCAL1	TRUE
OK	negbinomial.size	1.3145e-11	1.62525e-11	DIRC3	TRUE
OK	negbinomial.size	9.24781e-09	1.02211e-08	CXCR2	TRUE
OK	negbinomial.size	9.85422e-30	2.09502e-29	USP37	TRUE
OK	negbinomial.size	1.74549e-27	3.51925e-27	ANKZF1	TRUE
OK	negbinomial.size	2.10504e-115	1.49178e-114	TUBA4A	TRUE
OK	negbinomial.size	1.29164e-14	1.80237e-14	CHPF	TRUE
OK	negbinomial.size	2.90515e-37	7.36854e-37	EPHA4	TRUE
OK	negbinomial.size	2.02376e-08	2.21613e-08	AP1S3	TRUE
OK	negbinomial.size	1.61786e-246	2.71198e-245	DOCK10	TRUE
OK	negbinomial.size	2.14538e-186	2.56172e-185	SP140	TRUE
OK	negbinomial.size	5.46555e-74	2.58921e-73	ITM2C	TRUE
OK	negbinomial.size	7.46988e-10	8.61276e-10	B3GNT7	TRUE
OK	negbinomial.size	4.63629e-19	7.39713e-19	NMUR1	TRUE
OK	negbinomial.size	6.66885e-26	1.29178e-25	COPS7B	TRUE
OK	negbinomial.size	3.93721e-139	3.28939e-138	ATG16L1	TRUE
OK	negbinomial.size	9.72731e-59	3.69186e-58	DGKD	TRUE
OK	negbinomial.size	7.46908e-30	1.59312e-29	LINC01891	TRUE
OK	negbinomial.size	2.07836e-239	3.35489e-238	ARL4C	TRUE
OK	negbinomial.size	1.40215e-22	2.46579e-22	AGAP1	TRUE
OK	negbinomial.size	1.10252e-11	1.36963e-11	RAMP1	TRUE
OK	negbinomial.size	0.00165224	0.00166434	TRAF3IP1	TRUE
OK	negbinomial.size	6.81115e-36	1.68189e-35	ANKMY1	TRUE
OK	negbinomial.size	1.97603e-49	6.37153e-49	MTERF4	TRUE
OK	negbinomial.size	5.24638e-25	9.92712e-25	PASK	TRUE
OK	negbinomial.size	8.87578e-19	1.40328e-18	LINC01237	TRUE
OK	negbinomial.size	4.28217e-27	8.56107e-27	IL5RA	TRUE
OK	negbinomial.size	6.68104e-60	2.60371e-59	ITPR1	TRUE
OK	negbinomial.size	1.51824e-14	2.10844e-14	RAD18	TRUE
OK	negbinomial.size	4.56911e-24	8.4024e-24	CRELD1	TRUE
OK	negbinomial.size	2.79536e-10	3.27944e-10	FANCD2	TRUE
OK	negbinomial.size	8.53836e-15	1.19913e-14	TSEN2	TRUE
OK	negbinomial.size	3.33674e-36	8.28639e-36	TMEM40	TRUE
OK	negbinomial.size	2.63488e-132	2.08164e-131	OXNAD1	TRUE
OK	negbinomial.size	6.95716e-111	4.75012e-110	RFTN1	TRUE
OK	negbinomial.size	5.85087e-41	1.58385e-40	SATB1	TRUE
OK	negbinomial.size	2.69079e-23	4.81617e-23	SATB1-AS1	TRUE
OK	negbinomial.size	2.16277e-09	2.44304e-09	KCNH8	TRUE
OK	negbinomial.size	2.51379e-46	7.6083e-46	KAT2B	TRUE
OK	negbinomial.size	1.8331e-29	3.85954e-29	SGO1-AS1	TRUE
OK	negbinomial.size	3.46291e-08	3.76059e-08	ZNF385D	TRUE
OK	negbinomial.size	3.67496e-89	2.03171e-88	SLC4A7	TRUE
OK	negbinomial.size	1.22019e-18	1.92333e-18	LINC02084	TRUE
OK	negbinomial.size	2.00987e-22	3.52502e-22	EOMES	TRUE
OK	negbinomial.size	6.71559e-139	5.575e-138	CMC1	TRUE
OK	negbinomial.size	2.48428e-101	1.51431e-100	TGFBR2	TRUE
OK	negbinomial.size	2.61956e-35	6.39006e-35	OSBPL10	TRUE
OK	negbinomial.size	1.76284e-10	2.0859e-10	GPD1L	TRUE
OK	negbinomial.size	1.80545e-12	2.33033e-12	CMTM8	TRUE
OK	negbinomial.size	5.75662e-18	8.8864e-18	CCR4	TRUE
OK	negbinomial.size	3.03551e-41	8.29452e-41	EXOG	TRUE
OK	negbinomial.size	6.59361e-39	1.72423e-38	SLC25A38	TRUE
OK	negbinomial.size	5.09518e-52	1.70165e-51	ULK4	TRUE
OK	negbinomial.size	6.34736e-96	3.70499e-95	SNRK	TRUE
OK	negbinomial.size	2.74961e-52	9.24196e-52	SACM1L	TRUE
OK	negbinomial.size	0.000201967	0.000204707	LTF	TRUE
OK	negbinomial.size	5.35115e-109	3.58802e-108	MAP4	TRUE
OK	negbinomial.size	1.06125e-06	1.11141e-06	CAMP	TRUE
OK	negbinomial.size	8.36378e-92	4.73404e-91	RASSF1	TRUE
OK	negbinomial.size	4.39758e-19	7.02056e-19	NPRL2	TRUE
OK	negbinomial.size	2.18634e-06	2.27237e-06	CACNA2D2	TRUE
OK	negbinomial.size	3.34856e-14	4.60141e-14	DOCK3	TRUE
OK	negbinomial.size	2.81184e-35	6.85271e-35	RAD54L2	TRUE
OK	negbinomial.size	3.33708e-14	4.59046e-14	PCBP4	TRUE
OK	negbinomial.size	2.99921e-44	8.78269e-44	ABHD14A	TRUE
OK	negbinomial.size	1.13599e-43	3.27882e-43	SFMBT1	TRUE
OK	negbinomial.size	8.79013e-60	3.41548e-59	CCDC66	TRUE
OK	negbinomial.size	5.76014e-103	3.59493e-102	ARHGEF3	TRUE
OK	negbinomial.size	1.37089e-56	4.99983e-56	DENND6A	TRUE
OK	negbinomial.size	1.13135e-52	3.82233e-52	ATXN7	TRUE
OK	negbinomial.size	1.52102e-86	8.16727e-86	SLC25A26	TRUE
OK	negbinomial.size	6.32089e-31	1.38551e-30	LRIG1	TRUE
OK	negbinomial.size	2.47335e-08	2.6983e-08	SUCLG2-DT	TRUE
OK	negbinomial.size	4.46296e-52	1.49432e-51	TAFA1	TRUE
OK	negbinomial.size	6.05706e-233	9.2627e-232	FOXP1	TRUE
OK	negbinomial.size	0.109034	0.109285	PROK2	TRUE
OK	negbinomial.size	4.79815e-09	5.3506e-09	ZNF717	TRUE
OK	negbinomial.size	3.47479e-05	3.54529e-05	HTR1F	TRUE
OK	negbinomial.size	4.65611e-12	5.90196e-12	PROS1	TRUE
OK	negbinomial.size	0.000984965	0.000993322	ARL6	TRUE
OK	negbinomial.size	1.27596e-58	4.82871e-58	CMSS1	TRUE
OK	negbinomial.size	7.62022e-56	2.72971e-55	SENP7	TRUE
OK	negbinomial.size	2.59653e-15	3.70224e-15	CEP97	TRUE
OK	negbinomial.size	2.52489e-302	5.28207e-301	CBLB	TRUE
OK	negbinomial.size	1.52871e-18	2.40528e-18	LINC01215	TRUE
OK	negbinomial.size	1.46737e-19	2.37156e-19	DZIP3	TRUE
OK	negbinomial.size	5.27553e-78	2.60785e-77	TRAT1	TRUE
OK	negbinomial.size	1.40168e-285	2.75592e-284	CD96	TRUE
OK	negbinomial.size	6.80557e-15	9.59383e-15	PLCXD2	TRUE
OK	negbinomial.size	2.58795e-17	3.91637e-17	PHLDB2	TRUE
OK	negbinomial.size	1.14014e-20	1.90387e-20	GCSAM	TRUE
OK	negbinomial.size	7.01913e-09	7.77755e-09	CD200	TRUE
OK	negbinomial.size	6.80362e-19	1.07958e-18	BTLA	TRUE
OK	negbinomial.size	8.69319e-12	1.08769e-11	CD200R1	TRUE
OK	negbinomial.size	6.82105e-14	9.28047e-14	NEPRO-AS1	TRUE
OK	negbinomial.size	1.24608e-07	1.33545e-07	CFAP44	TRUE
OK	negbinomial.size	9.25551e-10	1.06388e-09	SPICE1	TRUE
OK	negbinomial.size	3.04367e-101	1.85097e-100	SIDT1	TRUE
OK	negbinomial.size	5.55651e-12	7.01946e-12	CCDC191	TRUE
OK	negbinomial.size	1.80412e-58	6.79793e-58	TIGIT	TRUE
OK	negbinomial.size	2.50296e-263	4.42246e-262	ZBTB20	TRUE
OK	negbinomial.size	2.64812e-15	3.77375e-15	ZBTB20-AS5	TRUE
OK	negbinomial.size	1.44246e-07	1.54339e-07	HGD	TRUE
OK	negbinomial.size	4.49471e-46	1.35255e-45	IQCB1	TRUE
OK	negbinomial.size	2.53746e-100	1.52891e-99	PARP15	TRUE
OK	negbinomial.size	1.07943e-19	1.74673e-19	MYLK	TRUE
OK	negbinomial.size	4.04063e-24	7.45151e-24	CCDC14	TRUE
OK	negbinomial.size	1.34012e-12	1.74089e-12	UMPS	TRUE
OK	negbinomial.size	5.10789e-14	6.98229e-14	HEG1	TRUE
OK	negbinomial.size	3.06323e-12	3.90749e-12	CHCHD6	TRUE
OK	negbinomial.size	6.36087e-13	8.34604e-13	MCM2	TRUE
OK	negbinomial.size	1.4109e-22	2.4795e-22	MGLL	TRUE
OK	negbinomial.size	0.002463	0.00248007	GATA2	TRUE
OK	negbinomial.size	1.4697e-79	7.41944e-79	GP9	TRUE
OK	negbinomial.size	8.7151e-25	1.6443e-24	H1-10-AS1	TRUE
OK	negbinomial.size	4.69929e-42	1.31711e-41	IFT122	TRUE
OK	negbinomial.size	7.34388e-22	1.26677e-21	ASTE1	TRUE
OK	negbinomial.size	6.7951e-12	8.53878e-12	NEK11	TRUE
OK	negbinomial.size	5.47432e-14	7.47148e-14	ACAD11	TRUE
OK	negbinomial.size	1.8609e-15	2.67083e-15	NPHP3	TRUE
OK	negbinomial.size	2.11104e-09	2.38873e-09	RAB6B	TRUE
OK	negbinomial.size	4.39946e-29	9.15242e-29	RYK	TRUE
OK	negbinomial.size	4.4182e-13	5.83515e-13	CEP70	TRUE
OK	negbinomial.size	1.65345e-12	2.13836e-12	FAIM	TRUE
OK	negbinomial.size	2.44425e-05	2.50067e-05	NMNAT3	TRUE
OK	negbinomial.size	1.5291e-153	1.45404e-152	ZBTB38	TRUE
OK	negbinomial.size	9.24184e-266	1.6553e-264	RASA2	TRUE
OK	negbinomial.size	5.18684e-155	4.98662e-154	TFDP2	TRUE
OK	negbinomial.size	3.33711e-59	1.28143e-58	GK5	TRUE
OK	negbinomial.size	7.02548e-84	3.68169e-83	ATR	TRUE
OK	negbinomial.size	6.98619e-07	7.34871e-07	TRPC1	TRUE
OK	negbinomial.size	5.91576e-24	1.08483e-23	HLTF	TRUE
OK	negbinomial.size	4.41217e-18	6.83116e-18	ERICH6-AS1	TRUE
OK	negbinomial.size	6.92042e-14	9.41076e-14	MED12L	TRUE
OK	negbinomial.size	1.62775e-21	2.78571e-21	GPR171	TRUE
OK	negbinomial.size	4.87356e-14	6.66895e-14	P2RY14	TRUE
OK	negbinomial.size	4.04865e-18	6.28694e-18	P2RY12	TRUE
OK	negbinomial.size	4.90574e-44	1.43016e-43	TIPARP	TRUE
OK	negbinomial.size	6.95687e-12	8.73366e-12	LEKR1	TRUE
OK	negbinomial.size	3.65968e-09	4.1038e-09	MLF1	TRUE
OK	negbinomial.size	2.72076e-16	3.98364e-16	IFT80	TRUE
OK	negbinomial.size	1.0682e-36	2.67562e-36	SMC4	TRUE
OK	negbinomial.size	7.7727e-28	1.57563e-27	TRIM59	TRUE
OK	negbinomial.size	2.06648e-11	2.53345e-11	SERPINI1	TRUE
OK	negbinomial.size	2.03548e-113	1.41563e-112	PHC3	TRUE
OK	negbinomial.size	6.29926e-15	8.89447e-15	EIF5A2	TRUE
OK	negbinomial.size	1.10329e-176	1.2225e-175	TNIK	TRUE
OK	negbinomial.size	5.47446e-61	2.17564e-60	TTC14	TRUE
OK	negbinomial.size	9.93354e-10	1.14081e-09	SOX2-OT	TRUE
OK	negbinomial.size	5.11748e-22	8.87415e-22	MAGEF1	TRUE
OK	negbinomial.size	3.89436e-15	5.51666e-15	RFC4	TRUE
OK	negbinomial.size	1.9464e-122	1.46681e-121	ST6GAL1	TRUE
OK	negbinomial.size	3.09625e-31	6.84999e-31	CCDC50	TRUE
OK	negbinomial.size	1.8099e-31	4.03485e-31	LSG1	TRUE
OK	negbinomial.size	2.12564e-16	3.12629e-16	DYNLT2B	TRUE
OK	negbinomial.size	8.36933e-12	1.04918e-11	BDH1	TRUE
OK	negbinomial.size	7.30618e-61	2.89919e-60	LRCH3	TRUE
OK	negbinomial.size	7.53803e-23	1.33455e-22	ZNF595	TRUE
OK	negbinomial.size	2.95441e-30	6.38495e-30	ZNF718	TRUE
OK	negbinomial.size	2.55153e-33	5.93088e-33	ZNF141	TRUE
OK	negbinomial.size	1.70759e-65	7.27257e-65	ZNF721	TRUE
OK	negbinomial.size	3.15388e-274	5.93338e-273	SPON2	TRUE
OK	negbinomial.size	2.1783e-17	3.30794e-17	CTBP1-DT	TRUE
OK	negbinomial.size	8.55923e-24	1.55541e-23	NSD2	TRUE
OK	negbinomial.size	1.79235e-43	5.14346e-43	HAUS3	TRUE
OK	negbinomial.size	1.73797e-39	4.59533e-39	ZFYVE28	TRUE
OK	negbinomial.size	5.70423e-154	5.46394e-153	LYAR	TRUE
OK	negbinomial.size	5.77408e-14	7.87238e-14	ZBTB49	TRUE
OK	negbinomial.size	3.53532e-26	6.9043e-26	NSG1	TRUE
OK	negbinomial.size	3.7421e-15	5.30961e-15	STX18-AS1	TRUE
OK	negbinomial.size	2.47625e-10	2.9116e-10	JAKMIP1	TRUE
OK	negbinomial.size	1.09083e-21	1.87542e-21	LINC02481	TRUE
OK	negbinomial.size	3.62981e-69	1.60881e-68	MRFAP1L1	TRUE
OK	negbinomial.size	4.77307e-12	6.04434e-12	AFAP1	TRUE
OK	negbinomial.size	8.032e-56	2.87328e-55	CD38	TRUE
OK	negbinomial.size	0	0	FGFBP2	TRUE
OK	negbinomial.size	5.00191e-12	6.32495e-12	ZCCHC4	TRUE
OK	negbinomial.size	9.49384e-59	3.60849e-58	SEL1L3	TRUE
OK	negbinomial.size	1.40052e-44	4.10578e-44	TBC1D19	TRUE
OK	negbinomial.size	1.07264e-83	5.59872e-83	STIM2	TRUE
OK	negbinomial.size	2.86288e-115	2.01791e-114	ARAP2	TRUE
OK	negbinomial.size	1.01166e-75	4.88099e-75	DTHD1	TRUE
OK	negbinomial.size	2.99577e-63	1.22789e-62	TMEM156	TRUE
OK	negbinomial.size	2.52808188465715e-316	5.60248655077123e-315	RHOH	TRUE
OK	negbinomial.size	6.65014e-225	9.71514e-224	ATP8A1	TRUE
OK	negbinomial.size	2.46568e-17	3.73349e-17	GUF1	TRUE
OK	negbinomial.size	1.63357e-18	2.56718e-18	ATP10D	TRUE
OK	negbinomial.size	2.9632e-153	2.79738e-152	TXK	TRUE
OK	negbinomial.size	2.30273e-08	2.5153e-08	TEC	TRUE
OK	negbinomial.size	4.74159e-99	2.83736e-98	FRYL	TRUE
OK	negbinomial.size	7.21559e-126	5.51718e-125	OCIAD2	TRUE
OK	negbinomial.size	1.21702e-09	1.39278e-09	SGCB	TRUE
OK	negbinomial.size	2.78633e-16	4.07737e-16	USP46	TRUE
OK	negbinomial.size	3.75144e-81	1.92353e-80	DANCR	TRUE
OK	negbinomial.size	4.22793e-66	1.81246e-65	SCFD2	TRUE
OK	negbinomial.size	9.36427e-76	4.52635e-75	FIP1L1	TRUE
OK	negbinomial.size	4.69788e-12	5.95202e-12	PPAT	TRUE
OK	negbinomial.size	1.7462e-303	3.71245e-302	HOPX	TRUE
OK	negbinomial.size	3.90934e-121	2.89602e-120	CENPC	TRUE
OK	negbinomial.size	1.91288e-14	2.64946e-14	STAP1	TRUE
OK	negbinomial.size	8.68536e-14	1.17619e-13	UBA6-DT	TRUE
OK	negbinomial.size	0	0	JCHAIN	TRUE
OK	negbinomial.size	3.95458e-28	8.05392e-28	SLC4A4	TRUE
OK	negbinomial.size	1.67741e-294	3.40034e-293	CXCL8	TRUE
OK	negbinomial.size	8.41155e-30	1.79268e-29	PF4V1	TRUE
OK	negbinomial.size	1.03598e-104	6.59149e-104	PF4	TRUE
OK	negbinomial.size	0	0	PPBP	TRUE
OK	negbinomial.size	4.98491e-10	5.78073e-10	CXCL5	TRUE
OK	negbinomial.size	3.92892e-26	7.66726e-26	CXCL2	TRUE
OK	negbinomial.size	2.18735e-27	4.39318e-27	EREG	TRUE
OK	negbinomial.size	5.57143e-74	2.63459e-73	AREG	TRUE
OK	negbinomial.size	1.60872e-23	2.89724e-23	THAP6	TRUE
OK	negbinomial.size	9.86647e-09	1.08956e-08	CXCL10	TRUE
OK	negbinomial.size	1.43246e-59	5.54945e-59	NUP54	TRUE
OK	negbinomial.size	1.19002e-44	3.4926e-44	SEPTIN11	TRUE
OK	negbinomial.size	1.1903e-252	2.0344e-251	CNOT6L	TRUE
OK	negbinomial.size	0.000111381	0.000112979	ANXA3	TRUE
OK	negbinomial.size	2.44591e-33	5.69044e-33	LINC00989	TRUE
OK	negbinomial.size	5.29479e-32	1.1967e-31	HELQ	TRUE
OK	negbinomial.size	2.35749e-58	8.84483e-58	AFF1	TRUE
OK	negbinomial.size	3.71537e-70	1.66365e-69	PPM1K	TRUE
OK	negbinomial.size	8.92464e-22	1.53741e-21	NAP1L5	TRUE
OK	negbinomial.size	4.36179e-163	4.42096e-162	GPRIN3	TRUE
OK	negbinomial.size	7.1944e-15	1.01365e-14	MMRN1	TRUE
OK	negbinomial.size	6.65216e-48	2.06842e-47	CCSER1	TRUE
OK	negbinomial.size	1.24564e-36	3.1141e-36	SMARCAD1	TRUE
OK	negbinomial.size	2.93766e-53	1.00418e-52	TSPAN5	TRUE
OK	negbinomial.size	1.82197e-33	4.25777e-33	METAP1	TRUE
OK	negbinomial.size	9.1806e-90	5.11882e-89	DNAJB14	TRUE
OK	negbinomial.size	5.02302e-184	5.94352e-183	BANK1	TRUE
OK	negbinomial.size	9.24321e-27	1.82975e-26	SLC39A8	TRUE
OK	negbinomial.size	1.42747e-10	1.69674e-10	SLC9B1	TRUE
OK	negbinomial.size	1.19881e-27	2.42263e-27	SLC9B2	TRUE
OK	negbinomial.size	1.31088e-24	2.45908e-24	BDH2	TRUE
OK	negbinomial.size	1.91837e-10	2.26378e-10	GSTCD	TRUE
OK	negbinomial.size	6.59775e-54	2.27914e-53	TBCK	TRUE
OK	negbinomial.size	8.0325e-187	9.63532e-186	LEF1	TRUE
OK	negbinomial.size	5.35912e-42	1.49723e-41	LEF1-AS1	TRUE
OK	negbinomial.size	2.42688e-35	5.93667e-35	PLA2G12A	TRUE
OK	negbinomial.size	2.38349e-15	3.40591e-15	ELOVL6	TRUE
OK	negbinomial.size	2.40718e-18	3.76707e-18	TIFA	TRUE
OK	negbinomial.size	0	0	ANK2	TRUE
OK	negbinomial.size	4.4138e-103	2.76126e-102	CAMK2D	TRUE
OK	negbinomial.size	1.45253e-29	3.07561e-29	METTL14	TRUE
OK	negbinomial.size	6.51878e-18	1.00392e-17	USP53	TRUE
OK	negbinomial.size	5.55889e-27	1.10966e-26	PDE5A	TRUE
OK	negbinomial.size	3.21209e-18	5.0117e-18	MAD2L1	TRUE
OK	negbinomial.size	2.43206e-07	2.58425e-07	MAD2L1-DT	TRUE
OK	negbinomial.size	4.27366e-10	4.97136e-10	TNIP3	TRUE
OK	negbinomial.size	5.98381e-36	1.48038e-35	EXOSC9	TRUE
OK	negbinomial.size	5.97799e-92	3.39098e-91	BLTP1	TRUE
OK	negbinomial.size	2.25164e-52	7.58766e-52	SPATA5	TRUE
OK	negbinomial.size	1.41943e-24	2.6608e-24	MFSD8	TRUE
OK	negbinomial.size	5.57678e-56	2.00872e-55	NAA15	TRUE
OK	negbinomial.size	2.93659e-20	4.8388e-20	RAB33B-AS1	TRUE
OK	negbinomial.size	5.09531e-213	6.97604e-212	INPP4B	TRUE
OK	negbinomial.size	8.5463e-11	1.02563e-10	USP38-DT	TRUE
OK	negbinomial.size	1.48666e-14	2.06569e-14	GAB1	TRUE
OK	negbinomial.size	1.45689e-31	3.25621e-31	ANAPC10	TRUE
OK	negbinomial.size	2.83856e-49	9.11898e-49	ABCE1	TRUE
OK	negbinomial.size	2.94469e-35	7.16312e-35	ZNF827	TRUE
OK	negbinomial.size	5.54336e-42	1.54705e-41	ARHGAP10	TRUE
OK	negbinomial.size	3.18427e-62	1.28222e-61	NR3C2	TRUE
OK	negbinomial.size	3.58145e-236	5.60809e-235	LRBA	TRUE
OK	negbinomial.size	1.29833e-13	1.75007e-13	FHIP1A	TRUE
OK	negbinomial.size	7.45921e-30	1.59231e-29	LINC02273	TRUE
OK	negbinomial.size	5.19218e-83	2.68331e-82	TMEM131L	TRUE
OK	negbinomial.size	2.1152e-10	2.4938e-10	MAP9	TRUE
OK	negbinomial.size	7.05174e-31	1.54183e-30	GUCY1B1	TRUE
OK	negbinomial.size	9.62081e-25	1.81257e-24	CBR4	TRUE
OK	negbinomial.size	1.79473e-38	4.63299e-38	NEK1	TRUE
OK	negbinomial.size	4.72188e-11	5.7086e-11	MFAP3L	TRUE
OK	negbinomial.size	2.92693e-29	6.13296e-29	HPGD	TRUE
OK	negbinomial.size	4.11125e-39	1.08376e-38	CDKN2AIP	TRUE
OK	negbinomial.size	2.2116e-151	2.02924e-150	ACSL1	TRUE
OK	negbinomial.size	8.20757e-19	1.2992e-18	SLC25A4	TRUE
OK	negbinomial.size	1.68307e-60	6.62837e-60	CFAP97	TRUE
OK	negbinomial.size	3.25202e-38	8.36189e-38	SNX25	TRUE
OK	negbinomial.size	6.06499e-15	8.56831e-15	ANKRD37	TRUE
OK	negbinomial.size	5.20213e-41	1.41116e-40	ANKH	TRUE
OK	negbinomial.size	8.58954e-15	1.20567e-14	RETREG1	TRUE
OK	negbinomial.size	1.24728e-11	1.54434e-11	LINC02100	TRUE
OK	negbinomial.size	3.72926e-13	4.94273e-13	LINC02241	TRUE
OK	negbinomial.size	2.13145e-33	4.97213e-33	GUSBP1	TRUE
OK	negbinomial.size	0.000583502	0.000589362	LINC02899	TRUE
OK	negbinomial.size	6.91175e-27	1.37656e-26	DROSHA	TRUE
OK	negbinomial.size	9.9202e-20	1.60727e-19	C5orf22	TRUE
OK	negbinomial.size	5.74231e-20	9.38509e-20	SPEF2	TRUE
OK	negbinomial.size	0	0	IL7R	TRUE
OK	negbinomial.size	1.08437e-25	2.08349e-25	CPLANE1	TRUE
OK	negbinomial.size	4.88933e-19	7.79135e-19	NUP155	TRUE
OK	negbinomial.size	8.32332e-26	1.60987e-25	DAB2	TRUE
OK	negbinomial.size	1.707e-59	6.60327e-59	TTC33	TRUE
OK	negbinomial.size	1.08809e-64	4.58188e-64	PTGER4	TRUE
OK	negbinomial.size	7.01246e-46	2.10293e-45	PRKAA1	TRUE
OK	negbinomial.size	1.16329e-69	5.2e-69	OXCT1	TRUE
OK	negbinomial.size	2.63212e-19	4.23048e-19	FBXO4	TRUE
OK	negbinomial.size	6.045e-12	7.62551e-12	CCDC152	TRUE
OK	negbinomial.size	7.93067e-37	1.99219e-36	ANXA2R-OT1	TRUE
OK	negbinomial.size	2.99326e-60	1.17352e-59	ANXA2R	TRUE
OK	negbinomial.size	5.59673e-26	1.08572e-25	CCL28	TRUE
OK	negbinomial.size	9.81857e-27	1.94218e-26	TMEM267	TRUE
OK	negbinomial.size	1.01653e-42	2.88624e-42	MRPS30	TRUE
OK	negbinomial.size	9.36693e-266	1.66629e-264	PARP8	TRUE
OK	negbinomial.size	4.38228e-96	2.56943e-95	ARL15	TRUE
OK	negbinomial.size	1.36784e-134	1.1074e-133	GZMK	TRUE
OK	negbinomial.size	0	0	GZMA	TRUE
OK	negbinomial.size	1.18396e-72	5.49919e-72	MTREX	TRUE
OK	negbinomial.size	1.22336e-28	2.52892e-28	PLPP1	TRUE
OK	negbinomial.size	8.16336e-24	1.48865e-23	ANKRD55	TRUE
OK	negbinomial.size	1.05713e-204	1.36851e-203	PDE4D	TRUE
OK	negbinomial.size	6.96048e-20	1.13547e-19	ELOVL7	TRUE
OK	negbinomial.size	4.47806e-276	8.54753e-275	KIF2A	TRUE
OK	negbinomial.size	1.35225e-125	1.03094e-124	DIMT1	TRUE
OK	negbinomial.size	1.06591e-22	1.88081e-22	IPO11	TRUE
OK	negbinomial.size	5.28644e-11	6.38819e-11	ADAMTS6	TRUE
OK	negbinomial.size	4.7905e-55	1.69286e-54	CENPK	TRUE
OK	negbinomial.size	5.57186e-52	1.85847e-51	PPWD1	TRUE
OK	negbinomial.size	5.85932e-22	1.0127e-21	TRIM23	TRUE
OK	negbinomial.size	4.2754e-31	9.41884e-31	MAST4	TRUE
OK	negbinomial.size	5.12235437541224e-312	1.11624639097523e-310	PIK3R1	TRUE
OK	negbinomial.size	1.95649e-12	2.52154e-12	GTF2H2	TRUE
OK	negbinomial.size	3.39726e-63	1.39027e-62	BDP1	TRUE
OK	negbinomial.size	3.64039e-24	6.73241e-24	MCCC2	TRUE
OK	negbinomial.size	9.48768e-11	1.13496e-10	ARHGEF28	TRUE
OK	negbinomial.size	2.20259e-47	6.79219e-47	FAM169A	TRUE
OK	negbinomial.size	1.77091e-12	2.28687e-12	GCNT4	TRUE
OK	negbinomial.size	7.81664e-84	4.0881e-83	SV2C	TRUE
OK	negbinomial.size	4.08639e-79	2.04711e-78	F2R	TRUE
OK	negbinomial.size	8.95654e-07	9.39861e-07	DMGDH	TRUE
OK	negbinomial.size	6.40123e-33	1.47873e-32	JMY	TRUE
OK	negbinomial.size	1.20201e-17	1.83709e-17	MTX3	TRUE
OK	negbinomial.size	1.63975e-91	9.26125e-91	SERINC5	TRUE
OK	negbinomial.size	2.96022e-43	8.46935e-43	DHFR	TRUE
OK	negbinomial.size	1.7355e-29	3.65996e-29	RASGRF2	TRUE
OK	negbinomial.size	6.6933e-08	7.20881e-08	CKMT2-AS1	TRUE
OK	negbinomial.size	0	0	VCAN	TRUE
OK	negbinomial.size	1.35713e-58	5.12846e-58	RASA1	TRUE
OK	negbinomial.size	1.7272e-266	3.11492e-265	CCNH	TRUE
OK	negbinomial.size	1.07808e-26	2.12608e-26	TMEM161B	TRUE
OK	negbinomial.size	3.22162e-31	7.12133e-31	TMEM161B-DT	TRUE
OK	negbinomial.size	2.8639e-09	3.22389e-09	CETN3	TRUE
OK	negbinomial.size	3.07989e-09	3.46405e-09	ARRDC3-AS1	TRUE
OK	negbinomial.size	3.44059e-167	3.59885e-166	FAM172A	TRUE
OK	negbinomial.size	1.76395e-18	2.76874e-18	KIAA0825	TRUE
OK	negbinomial.size	1.49863e-27	3.02386e-27	SLF1	TRUE
OK	negbinomial.size	6.22436e-11	7.49043e-11	ARSK	TRUE
OK	negbinomial.size	1.20373e-20	2.00749e-20	RHOBTB3	TRUE
OK	negbinomial.size	6.0003e-39	1.57222e-38	ELL2	TRUE
OK	negbinomial.size	2.25795e-115	1.59582e-114	LNPEP	TRUE
OK	negbinomial.size	8.57132e-20	1.39304e-19	LIX1-AS1	TRUE
OK	negbinomial.size	4.01726e-25	7.61241e-25	SLCO4C1	TRUE
OK	negbinomial.size	4.96562e-81	2.54111e-80	PAM	TRUE
OK	negbinomial.size	4.04505e-22	7.02844e-22	EFNA5	TRUE
OK	negbinomial.size	3.85228e-85	2.03509e-84	FBXL17	TRUE
OK	negbinomial.size	4.79664e-42	1.34296e-41	WDR36	TRUE
OK	negbinomial.size	8.43857e-270	1.56503e-268	CAMK4	TRUE
OK	negbinomial.size	3.54525e-31	7.83009e-31	EPB41L4A	TRUE
OK	negbinomial.size	9.35079e-29	1.93605e-28	YTHDC2	TRUE
OK	negbinomial.size	3.19482e-06	3.31e-06	SEMA6A-AS1	TRUE
OK	negbinomial.size	3.01553e-53	1.02945e-52	DTWD2	TRUE
OK	negbinomial.size	7.62287e-153	7.17044e-152	TNFAIP8	TRUE
OK	negbinomial.size	3.48739e-34	8.27543e-34	CEP120	TRUE
OK	negbinomial.size	5.33264e-54	1.847e-53	CSNK1G3	TRUE
OK	negbinomial.size	1.06363e-25	2.04514e-25	GRAMD2B	TRUE
OK	negbinomial.size	5.74014e-31	1.25927e-30	PHAX	TRUE
OK	negbinomial.size	4.02738e-07	4.25691e-07	C5orf63	TRUE
OK	negbinomial.size	1.80891e-29	3.81169e-29	PRRC1	TRUE
OK	negbinomial.size	2.18168e-40	5.87547e-40	SLC12A2-DT	TRUE
OK	negbinomial.size	1.04338e-10	1.24643e-10	CHSY3	TRUE
OK	negbinomial.size	0	0	CDC42SE2	TRUE
OK	negbinomial.size	4.53601e-108	2.99537e-107	RAPGEF6	TRUE
OK	negbinomial.size	1.08813e-12	1.41989e-12	ACSL6	TRUE
OK	negbinomial.size	1.13428e-138	9.38651e-138	IRF1-AS1	TRUE
OK	negbinomial.size	1.78706e-30	3.88459e-30	KIF3A	TRUE
OK	negbinomial.size	7.5339e-158	7.3787e-157	TCF7	TRUE
OK	negbinomial.size	9.57518e-15	1.34114e-14	CDKL3	TRUE
OK	negbinomial.size	3.25991e-13	4.32504e-13	PKD2L2-DT	TRUE
OK	negbinomial.size	9.89265e-17	1.47068e-16	CDC23	TRUE
OK	negbinomial.size	3.15017e-103	1.98021e-102	MZB1	TRUE
OK	negbinomial.size	6.71634e-08	7.23065e-08	RELL2	TRUE
OK	negbinomial.size	5.70141e-124	4.30901e-123	NDFIP1	TRUE
OK	negbinomial.size	6.90868e-33	1.59173e-32	ARHGAP26	TRUE
OK	negbinomial.size	0.000553372	0.000559145	PRELID2	TRUE
OK	negbinomial.size	4.77746e-119	3.49946e-118	PPP2R2B	TRUE
OK	negbinomial.size	1.22e-50	4.00791e-50	JAKMIP2	TRUE
OK	negbinomial.size	2.13858e-58	8.03503e-58	ADRB2	TRUE
OK	negbinomial.size	2.32786e-11	2.84588e-11	ABLIM3	TRUE
OK	negbinomial.size	5.29178e-05	5.38025e-05	GRPEL2	TRUE
OK	negbinomial.size	7.79268e-255	1.34065e-253	CD74	TRUE
OK	negbinomial.size	1.04582e-135	8.5463e-135	SPARC	TRUE
OK	negbinomial.size	1.19129e-78	5.93376e-78	G3BP1	TRUE
OK	negbinomial.size	3.13888e-08	3.41154e-08	MFAP3	TRUE
OK	negbinomial.size	2.05084e-27	4.12217e-27	FAXDC2	TRUE
OK	negbinomial.size	2.45442e-08	2.67876e-08	GEMIN5	TRUE
OK	negbinomial.size	2.54374e-83	1.31982e-82	SGCD	TRUE
OK	negbinomial.size	2.99816e-263	5.26187e-262	ITK	TRUE
OK	negbinomial.size	8.74495e-164	8.89807e-163	CYFIP2	TRUE
OK	negbinomial.size	6.11127e-28	1.24076e-27	ADAM19	TRUE
OK	negbinomial.size	2.41986e-41	6.61917e-41	EBF1	TRUE
OK	negbinomial.size	0	0	DUSP1	TRUE
OK	negbinomial.size	6.69299e-73	3.11982e-72	SFXN1	TRUE
OK	negbinomial.size	8.67056e-29	1.79663e-28	SIMC1	TRUE
OK	negbinomial.size	9.99955e-10	1.14789e-09	ARL10	TRUE
OK	negbinomial.size	6.50592e-10	7.51457e-10	DBN1	TRUE
OK	negbinomial.size	3.70208e-09	4.14956e-09	FAM153A	TRUE
OK	negbinomial.size	8.36432e-18	1.28512e-17	FAM153CP	TRUE
OK	negbinomial.size	1.98332e-58	7.46242e-58	CLK4	TRUE
OK	negbinomial.size	1.44534e-14	2.01147e-14	ZNF354B	TRUE
OK	negbinomial.size	2.88403e-29	6.0505e-29	MRNIP	TRUE
OK	negbinomial.size	1.75535e-41	4.82155e-41	SCGB3A1	TRUE
OK	negbinomial.size	1.61593e-08	1.77623e-08	ZFP62	TRUE
OK	negbinomial.size	2.9298e-35	7.13354e-35	IRF4	TRUE
OK	negbinomial.size	6.03588e-56	2.16513e-55	EXOC2	TRUE
OK	negbinomial.size	1.5987e-103	1.00737e-102	PRPF4B	TRUE
OK	negbinomial.size	1.14319e-64	4.80618e-64	FARS2	TRUE
OK	negbinomial.size	8.25805e-104	5.21613e-103	F13A1	TRUE
OK	negbinomial.size	2.54905e-22	4.4587e-22	BLOC1S5	TRUE
OK	negbinomial.size	2.21048e-30	4.79703e-30	HIVEP1	TRUE
OK	negbinomial.size	5.68067e-75	2.71572e-74	ATXN1	TRUE
OK	negbinomial.size	9.40942e-12	1.17505e-11	ATXN1-AS1	TRUE
OK	negbinomial.size	1.5046e-113	1.04921e-112	CDKAL1	TRUE
OK	negbinomial.size	3.45538e-11	4.19685e-11	ALDH5A1	TRUE
OK	negbinomial.size	1.39679e-14	1.94598e-14	H3C1	TRUE
OK	negbinomial.size	3.89419e-10	4.53802e-10	H3C2	TRUE
OK	negbinomial.size	9.36348e-113	6.47764e-112	H1-2	TRUE
OK	negbinomial.size	6.02217e-199	7.53492e-198	H4C3	TRUE
OK	negbinomial.size	1.26679e-129	9.91813e-129	H2AC6	TRUE
OK	negbinomial.size	0	0	H1-4	TRUE
OK	negbinomial.size	4.11412e-07	4.34683e-07	H2BC6	TRUE
OK	negbinomial.size	1.20082e-08	1.3244e-08	H4C4	TRUE
OK	negbinomial.size	8.68617e-46	2.59e-45	H3C4	TRUE
OK	negbinomial.size	2.05689e-25	3.92897e-25	H2BC7	TRUE
OK	negbinomial.size	1.0132e-11	1.26047e-11	H4C5	TRUE
OK	negbinomial.size	2.63626e-18	4.1231e-18	H2AC8	TRUE
OK	negbinomial.size	1.13588e-191	1.38155e-190	H1-3	TRUE
OK	negbinomial.size	3.69705e-35	8.94337e-35	H4C6	TRUE
OK	negbinomial.size	6.34113e-13	8.32433e-13	H2BC9	TRUE
OK	negbinomial.size	6.60306e-16	9.57151e-16	H4C8	TRUE
OK	negbinomial.size	4.80976e-71	2.17981e-70	BTN3A1	TRUE
OK	negbinomial.size	4.25642e-13	5.63001e-13	GUSBP2	TRUE
OK	negbinomial.size	1.37622e-18	2.16666e-18	H2BC11	TRUE
OK	negbinomial.size	2.81825e-31	6.24024e-31	H2AC11	TRUE
OK	negbinomial.size	3.84233e-11	4.66034e-11	H2AC12	TRUE
OK	negbinomial.size	1.76265e-35	4.32802e-35	H2AC13	TRUE
OK	negbinomial.size	3.36148e-43	9.59636e-43	H3C10	TRUE
OK	negbinomial.size	7.5429e-23	1.33455e-22	H2AC14	TRUE
OK	negbinomial.size	1.23841e-23	2.24269e-23	H2AC15	TRUE
OK	negbinomial.size	6.02319e-14	8.20773e-14	H2BC15	TRUE
OK	negbinomial.size	5.52588e-13	7.27236e-13	H2AC16	TRUE
OK	negbinomial.size	3.71872e-16	5.41753e-16	H1-5	TRUE
OK	negbinomial.size	3.36989e-59	1.29212e-58	H2AC17	TRUE
OK	negbinomial.size	4.31404e-24	7.94452e-24	ZKSCAN8	TRUE
OK	negbinomial.size	1.21744e-16	1.80477e-16	ZSCAN26	TRUE
OK	negbinomial.size	0.0014946	0.0015067	ZSCAN12	TRUE
OK	negbinomial.size	1.39442e-47	4.30507e-47	HCG18	TRUE
OK	negbinomial.size	3.79174e-12	4.82736e-12	TRIM39	TRUE
OK	negbinomial.size	6.25299e-179	7.10938e-178	IER3	TRUE
OK	negbinomial.size	4.26975e-18	6.61849e-18	LINC00243	TRUE
OK	negbinomial.size	6.3891e-12	8.04405e-12	LTA	TRUE
OK	negbinomial.size	9.44335e-42	2.62148e-41	TNF	TRUE
OK	negbinomial.size	0	0	LTB	TRUE
OK	negbinomial.size	0	0	LST1	TRUE
OK	negbinomial.size	8.95985e-91	5.04957e-90	NCR3	TRUE
OK	negbinomial.size	0	0	AIF1	TRUE
OK	negbinomial.size	1.635e-16	2.41555e-16	LY6G6F	TRUE
OK	negbinomial.size	1.79899e-104	1.14183e-103	MPIG6B	TRUE
OK	negbinomial.size	0.000672379	0.000678345	HSPA1A	TRUE
OK	negbinomial.size	2.59722e-12	3.32602e-12	HSPA1B	TRUE
OK	negbinomial.size	2.55579e-11	3.12017e-11	PPT2	TRUE
OK	negbinomial.size	1.63719e-11	2.01661e-11	TSBP1-AS1	TRUE
OK	negbinomial.size	0	0	HLA-DRA	TRUE
OK	negbinomial.size	0	0	HLA-DRB1	TRUE
OK	negbinomial.size	9.53866e-05	9.67932e-05	HLA-DQA1	TRUE
OK	negbinomial.size	1.75636e-05	1.80113e-05	HLA-DQB1	TRUE
OK	negbinomial.size	0	0	HLA-DPA1	TRUE
OK	negbinomial.size	5.90774e-108	3.89137e-107	HLA-DPB1	TRUE
OK	negbinomial.size	6.64255e-11	7.98633e-11	SYNGAP1	TRUE
OK	negbinomial.size	6.70773e-15	9.46611e-15	ITPR3	TRUE
OK	negbinomial.size	3.08589e-58	1.1528e-57	FKBP5	TRUE
OK	negbinomial.size	3.95839e-22	6.88244e-22	MAPK13	TRUE
OK	negbinomial.size	6.45496e-110	4.37298e-109	STK38	TRUE
OK	negbinomial.size	3.78078e-13	5.00595e-13	CPNE5	TRUE
OK	negbinomial.size	1.68474e-06	1.75382e-06	PPIL1	TRUE
OK	negbinomial.size	2.3427e-15	3.34947e-15	LINC02520	TRUE
OK	negbinomial.size	4.36806e-117	3.12944e-116	BTBD9	TRUE
OK	negbinomial.size	2.8173e-68	1.23819e-67	TREML1	TRUE
OK	negbinomial.size	1.366e-229	2.02959e-228	CCND3	TRUE
OK	negbinomial.size	4.33871e-55	1.53528e-54	TRERF1	TRUE
OK	negbinomial.size	4.54885e-42	1.27768e-41	PTCRA	TRUE
OK	negbinomial.size	1.5167e-12	1.9654e-12	AARS2	TRUE
OK	negbinomial.size	2.50153e-90	1.40678e-89	SUPT3H	TRUE
OK	negbinomial.size	5.91894e-44	1.72169e-43	RUNX2	TRUE
OK	negbinomial.size	4.57492e-42	1.28363e-41	ENPP4	TRUE
OK	negbinomial.size	3.3767e-11	4.10319e-11	ENPP5	TRUE
OK	negbinomial.size	1.0662e-59	4.13666e-59	CD2AP	TRUE
OK	negbinomial.size	3.31626e-30	7.15514e-30	MCM3	TRUE
OK	negbinomial.size	1.38084e-25	2.64728e-25	TMEM14A	TRUE
OK	negbinomial.size	8.34103e-21	1.39909e-20	KIAA1586	TRUE
OK	negbinomial.size	6.77827e-36	1.67535e-35	ZNF451-AS1	TRUE
OK	negbinomial.size	3.81063e-12	4.84905e-12	BAG2	TRUE
OK	negbinomial.size	6.47889e-43	1.84557e-42	PRIM2	TRUE
OK	negbinomial.size	6.60806e-21	1.11341e-20	KHDRBS2	TRUE
OK	negbinomial.size	5.94302e-39	1.55878e-38	COL19A1	TRUE
OK	negbinomial.size	2.68758e-08	2.92938e-08	SDHAF4	TRUE
OK	negbinomial.size	5.62585e-77	2.74983e-76	KCNQ5	TRUE
OK	negbinomial.size	1.80182e-33	4.21446e-33	MYO6	TRUE
OK	negbinomial.size	4.20732e-25	7.9668e-25	SH3BGRL2	TRUE
OK	negbinomial.size	7.43251e-37	1.86885e-36	BCKDHB	TRUE
OK	negbinomial.size	8.9685e-20	1.45669e-19	UBE3D	TRUE
OK	negbinomial.size	1.71514e-33	4.01529e-33	DOP1A	TRUE
OK	negbinomial.size	9.91621e-12	1.23422e-11	CEP162	TRUE
OK	negbinomial.size	1.01269e-08	1.11785e-08	NT5E	TRUE
OK	negbinomial.size	3.92786e-141	3.33486e-140	ZNF292	TRUE
OK	negbinomial.size	1.55682e-41	4.28536e-41	RARS2	TRUE
OK	negbinomial.size	4.00965e-65	1.70215e-64	RNGTT	TRUE
OK	negbinomial.size	2.47147e-12	3.1712e-12	PM20D2	TRUE
OK	negbinomial.size	2.34491e-42	6.63629e-42	MDN1	TRUE
OK	negbinomial.size	6.14302e-302	1.27492e-300	BACH2	TRUE
OK	negbinomial.size	1.81058e-15	2.60004e-15	MANEA-DT	TRUE
OK	negbinomial.size	2.46704e-06	2.56106e-06	UFL1-AS1	TRUE
OK	negbinomial.size	3.85368e-21	6.5395e-21	MMS22L	TRUE
OK	negbinomial.size	1.91952e-31	4.27196e-31	FBXL4	TRUE
OK	negbinomial.size	3.26893e-23	5.82702e-23	USP45	TRUE
OK	negbinomial.size	4.01483e-48	1.25584e-47	CCNC	TRUE
OK	negbinomial.size	1.29375e-11	1.60036e-11	HACE1	TRUE
OK	negbinomial.size	1.62018e-110	1.10046e-109	PRDM1	TRUE
OK	negbinomial.size	1.72164e-140	1.45699e-139	ATG5	TRUE
OK	negbinomial.size	2.45415e-128	1.91e-127	CRYBG1	TRUE
OK	negbinomial.size	6.30228e-30	1.34865e-29	QRSL1	TRUE
OK	negbinomial.size	2.71919e-19	4.36238e-19	CD24	TRUE
OK	negbinomial.size	1.88686e-115	1.3408e-114	SCML4	TRUE
OK	negbinomial.size	2.28118e-24	4.24879e-24	AK9	TRUE
OK	negbinomial.size	5.30788e-09	5.90392e-09	SLC16A10	TRUE
OK	negbinomial.size	4.45661e-10	5.17727e-10	TRAF3IP2	TRUE
OK	negbinomial.size	1.14417e-294	2.3375e-293	FYN	TRUE
OK	negbinomial.size	1.36105e-13	1.83272e-13	FAM229B	TRUE
OK	negbinomial.size	4.30542e-20	7.06316e-20	TSPYL4	TRUE
OK	negbinomial.size	8.88493e-09	9.82414e-09	TRAPPC3L	TRUE
OK	negbinomial.size	1.72488e-20	2.85841e-20	ZUP1	TRUE
OK	negbinomial.size	8.4438e-42	2.3465e-41	KPNA5	TRUE
OK	negbinomial.size	1.07994e-32	2.48264e-32	GOPC	TRUE
OK	negbinomial.size	5.21215e-100	3.12609e-99	CEP85L	TRUE
OK	negbinomial.size	1.15965e-62	4.69423e-62	MCM9	TRUE
OK	negbinomial.size	9.96806e-28	2.01753e-27	TBC1D32	TRUE
OK	negbinomial.size	8.15825e-18	1.25493e-17	HSF2	TRUE
OK	negbinomial.size	7.03525e-68	3.0662e-67	HDDC2	TRUE
OK	negbinomial.size	4.49257e-65	1.90098e-64	NCOA7	TRUE
OK	negbinomial.size	8.52938e-28	1.72768e-27	TRMT11	TRUE
OK	negbinomial.size	2.59845e-191	3.14581e-190	THEMIS	TRUE
OK	negbinomial.size	1.58762e-20	2.63763e-20	PTPRK	TRUE
OK	negbinomial.size	1.10824e-246	1.86971e-245	SAMD3	TRUE
OK	negbinomial.size	1.4915e-08	1.64015e-08	ENPP3	TRUE
OK	negbinomial.size	4.87137e-55	1.71911e-54	HBS1L	TRUE
OK	negbinomial.size	7.98461e-50	2.59054e-49	AHI1	TRUE
OK	negbinomial.size	2.6006e-26	5.09405e-26	LINC03004	TRUE
OK	negbinomial.size	1.85282e-63	7.61814e-63	WAKMAR2	TRUE
OK	negbinomial.size	1.03341e-152	9.61694e-152	TNFAIP3	TRUE
OK	negbinomial.size	2.90815e-14	4.00464e-14	PERP	TRUE
OK	negbinomial.size	5.83711e-68	2.55679e-67	CITED2	TRUE
OK	negbinomial.size	1.50326e-94	8.67777e-94	HIVEP2	TRUE
OK	negbinomial.size	2.61402e-13	3.48226e-13	ADAT2	TRUE
OK	negbinomial.size	1.12753e-23	2.04331e-23	PEX3	TRUE
OK	negbinomial.size	4.7374e-31	1.04191e-30	PHACTR2	TRUE
OK	negbinomial.size	2.98271e-158	2.93225e-157	UTRN	TRUE
OK	negbinomial.size	1.06738e-05	1.09545e-05	EPM2A	TRUE
OK	negbinomial.size	2.49366e-54	8.68297e-54	SHPRH	TRUE
OK	negbinomial.size	2.48252e-42	7.01815e-42	STXBP5	TRUE
OK	negbinomial.size	1.23424e-38	3.21148e-38	UST	TRUE
OK	negbinomial.size	3.40905e-18	5.30319e-18	ZC3H12D	TRUE
OK	negbinomial.size	1.6997e-57	6.30455e-57	PPIL4	TRUE
OK	negbinomial.size	2.17707e-41	5.9613e-41	PLEKHG1	TRUE
OK	negbinomial.size	0.011623	0.0116721	AKAP12	TRUE
OK	negbinomial.size	0	0	SYNE1	TRUE
OK	negbinomial.size	1.21387e-09	1.38978e-09	FBXO5	TRUE
OK	negbinomial.size	8.93516e-134	7.1454e-133	ARID1B	TRUE
OK	negbinomial.size	5.98269e-69	2.64716e-68	TMEM181	TRUE
OK	negbinomial.size	0	0	SYTL3	TRUE
OK	negbinomial.size	7.63003e-07	8.01951e-07	LINC02901	TRUE
OK	negbinomial.size	8.4402e-119	6.13087e-118	TAGAP-AS1	TRUE
OK	negbinomial.size	3.14309e-09	3.53361e-09	LPAL2	TRUE
OK	negbinomial.size	5.82075e-47	1.77404e-46	PRKN	TRUE
OK	negbinomial.size	1.72824e-29	3.64757e-29	CCR6	TRUE
OK	negbinomial.size	8.00144e-57	2.9264e-56	FAM120B	TRUE
OK	negbinomial.size	1.17409e-32	2.6932e-32	TBP	TRUE
OK	negbinomial.size	2.77693e-12	3.5492e-12	PDGFA	TRUE
OK	negbinomial.size	5.59938e-31	1.22942e-30	PDGFA-DT	TRUE
OK	negbinomial.size	4.22018e-39	1.11136e-38	PRKAR1B	TRUE
OK	negbinomial.size	3.5375e-89	1.95987e-88	CHST12	TRUE
OK	negbinomial.size	3.65824e-150	3.29872e-149	CARD11	TRUE
OK	negbinomial.size	6.55254e-84	3.44074e-83	RNF216	TRUE
OK	negbinomial.size	9.41395e-11	1.12666e-10	PMS2	TRUE
OK	negbinomial.size	1.07651e-66	4.63006e-66	EIF2AK1	TRUE
OK	negbinomial.size	5.23296e-67	2.25812e-66	UMAD1	TRUE
OK	negbinomial.size	7.48372e-81	3.8148e-80	GLCCI1	TRUE
OK	negbinomial.size	9.04598e-41	2.44372e-40	TMEM106B	TRUE
OK	negbinomial.size	1.30596e-14	1.82138e-14	CRPPA	TRUE
OK	negbinomial.size	1.27334e-20	2.11953e-20	TSPAN13	TRUE
OK	negbinomial.size	6.36839e-55	2.24439e-54	SP4	TRUE
OK	negbinomial.size	1.05388e-25	2.02937e-25	CDCA7L	TRUE
OK	negbinomial.size	2.15463e-08	2.35747e-08	SNHG26	TRUE
OK	negbinomial.size	1.31317e-06	1.37084e-06	IGF2BP3	TRUE
OK	negbinomial.size	3.25002e-29	6.78818e-29	PALS2	TRUE
OK	negbinomial.size	3.56469e-47	1.09409e-46	OSBPL3	TRUE
OK	negbinomial.size	2.09376e-87	1.13593e-86	JAZF1	TRUE
OK	negbinomial.size	8.8807e-17	1.32174e-16	MTURN	TRUE
OK	negbinomial.size	1.29111e-13	1.74123e-13	NOD1	TRUE
OK	negbinomial.size	1.55723e-80	7.90708e-80	NT5C3A	TRUE
OK	negbinomial.size	1.32752e-55	4.72952e-55	BBS9	TRUE
OK	negbinomial.size	1.04791e-100	6.32858e-100	ELMO1	TRUE
OK	negbinomial.size	2.09132e-16	3.07755e-16	NME8	TRUE
OK	negbinomial.size	1.82612e-26	3.58506e-26	TRGC2	TRUE
OK	negbinomial.size	2.89407e-12	3.69711e-12	TARP	TRUE
OK	negbinomial.size	2.31363e-39	6.10508e-39	TRGV10	TRUE
OK	negbinomial.size	6.67811e-48	2.07402e-47	TRGV9	TRUE
OK	negbinomial.size	7.94698e-14	1.07731e-13	TRGV8	TRUE
OK	negbinomial.size	2.39889e-137	1.97267e-136	TRG-AS1	TRUE
OK	negbinomial.size	1.75418e-25	3.35565e-25	TRGV7	TRUE
OK	negbinomial.size	1.82572e-08	2.00263e-08	TRGV5	TRUE
OK	negbinomial.size	2.33685e-12	3.00436e-12	TRGV4	TRUE
OK	negbinomial.size	2.6315e-26	5.15073e-26	TRGV3	TRUE
OK	negbinomial.size	8.8628e-54	3.05352e-53	TRGV2	TRUE
OK	negbinomial.size	5.69448e-13	7.49047e-13	YAE1	TRUE
OK	negbinomial.size	4.54636e-10	5.27919e-10	LINC00265	TRUE
OK	negbinomial.size	9.37407e-230	1.40075e-228	STK17A	TRUE
OK	negbinomial.size	9.08657e-08	9.76228e-08	LINC00957	TRUE
OK	negbinomial.size	2.58662e-120	1.90536e-119	IKZF1	TRUE
OK	negbinomial.size	8.96396e-11	1.07477e-10	FIGNL1	TRUE
OK	negbinomial.size	5.62737e-30	1.20718e-29	ZNF736	TRUE
OK	negbinomial.size	1.61984e-18	2.54713e-18	ZNF680	TRUE
OK	negbinomial.size	1.45752e-60	5.74874e-60	ZNF107	TRUE
OK	negbinomial.size	2.2617e-32	5.15636e-32	ZNF138	TRUE
OK	negbinomial.size	1.58227e-13	2.11969e-13	ZNF273	TRUE
OK	negbinomial.size	7.70017e-46	2.30125e-45	ZNF92	TRUE
OK	negbinomial.size	2.21597e-12	2.85176e-12	LINC00174	TRUE
OK	negbinomial.size	1.64814e-46	4.99406e-46	PMS2P4	TRUE
OK	negbinomial.size	1.89987e-85	1.00979e-84	AUTS2	TRUE
OK	negbinomial.size	1.17914e-26	2.32187e-26	TYW1B	TRUE
OK	negbinomial.size	0.000396387	0.000400832	GTF2IRD2	TRUE
OK	negbinomial.size	1.88472e-51	6.25451e-51	LINC03009	TRUE
OK	negbinomial.size	3.03446e-15	4.32196e-15	POMZP3	TRUE
OK	negbinomial.size	3.05805e-53	1.04261e-52	PHTF2	TRUE
OK	negbinomial.size	1.39103e-10	1.65418e-10	ELAPOR2	TRUE
OK	negbinomial.size	5.87242e-56	2.10939e-55	DMTF1	TRUE
OK	negbinomial.size	2.963e-17	4.47876e-17	CROT	TRUE
OK	negbinomial.size	3.12923e-48	9.81166e-48	ABCB1	TRUE
OK	negbinomial.size	4.58386e-71	2.08104e-70	DBF4	TRUE
OK	negbinomial.size	2.00917e-16	2.95832e-16	ADAM22	TRUE
OK	negbinomial.size	1.13041e-32	2.59527e-32	CDK14	TRUE
OK	negbinomial.size	2.13128e-28	4.37464e-28	MTERF1	TRUE
OK	negbinomial.size	8.23444e-23	1.45494e-22	PEX1	TRUE
OK	negbinomial.size	4.83968e-26	9.4165e-26	RBM48	TRUE
OK	negbinomial.size	1.19369e-71	5.48593e-71	CDK6	TRUE
OK	negbinomial.size	9.7974e-32	2.19916e-31	VPS50	TRUE
OK	negbinomial.size	1.53057e-181	1.79482e-180	GNG11	TRUE
OK	negbinomial.size	1.33359e-30	2.90853e-30	CASD1	TRUE
OK	negbinomial.size	6.42123e-07	6.76259e-07	PPP1R9A	TRUE
OK	negbinomial.size	1.90591e-12	2.45878e-12	CNPY4	TRUE
OK	negbinomial.size	3.82517e-86	2.04557e-85	PVRIG	TRUE
OK	negbinomial.size	9.23082e-41	2.49108e-40	STAG3L5P	TRUE
OK	negbinomial.size	3.08311e-08	3.35371e-08	ZCWPW1	TRUE
OK	negbinomial.size	2.78798e-10	3.27225e-10	MUC12-AS1	TRUE
OK	negbinomial.size	1.51768e-33	3.55941e-33	ORC5	TRUE
OK	negbinomial.size	3.66612e-05	3.73613e-05	PUS7	TRUE
OK	negbinomial.size	2.70333e-23	4.832e-23	RINT1	TRUE
OK	negbinomial.size	9.44672e-49	2.99433e-48	ATXN7L1	TRUE
OK	negbinomial.size	2.40275e-17	3.64032e-17	CDHR3	TRUE
OK	negbinomial.size	0	0	NAMPT	TRUE
OK	negbinomial.size	1.8547e-20	3.0677e-20	PRKAR2B	TRUE
OK	negbinomial.size	3.18869e-61	1.27304e-60	CBLL1	TRUE
OK	negbinomial.size	4.19194e-07	4.42728e-07	NRCAM	TRUE
OK	negbinomial.size	2.82361e-109	1.89813e-108	IMMP2L	TRUE
OK	negbinomial.size	7.88421e-16	1.14159e-15	GCC1	TRUE
OK	negbinomial.size	3.09559e-22	5.40385e-22	RBM28	TRUE
OK	negbinomial.size	2.03085e-20	3.35694e-20	METTL2B	TRUE
OK	negbinomial.size	2.63865e-14	3.63928e-14	SMKR1	TRUE
OK	negbinomial.size	1.36826e-48	4.33173e-48	NRF1	TRUE
OK	negbinomial.size	6.51313e-09	7.2322e-09	ZC3HC1	TRUE
OK	negbinomial.size	1.33371e-38	3.46341e-38	TMEM209	TRUE
OK	negbinomial.size	0	0	LINC-PINT	TRUE
OK	negbinomial.size	1.36982e-13	1.84359e-13	PLXNA4	TRUE
OK	negbinomial.size	3.09634e-98	1.8444e-97	EXOC4	TRUE
OK	negbinomial.size	2.2498e-26	4.41022e-26	BPGM	TRUE
OK	negbinomial.size	9.22627e-15	1.29366e-14	CALD1	TRUE
OK	negbinomial.size	2.80536e-23	5.01095e-23	AGBL3	TRUE
OK	negbinomial.size	1.54444e-28	3.18009e-28	TMEM140	TRUE
OK	negbinomial.size	1.84144e-28	3.78567e-28	NUP205	TRUE
OK	negbinomial.size	2.23488e-133	1.77636e-132	ZC3HAV1	TRUE
OK	negbinomial.size	1.42749e-50	4.68366e-50	AGK	TRUE
OK	negbinomial.size	1.77286e-16	2.61628e-16	DENND11	TRUE
OK	negbinomial.size	1.37877e-28	2.84344e-28	TRBV2	TRUE
OK	negbinomial.size	1.41535e-58	5.34075e-58	TRBV3-1	TRUE
OK	negbinomial.size	1.61181e-32	3.68434e-32	TRBV4-1	TRUE
OK	negbinomial.size	2.63209e-150	2.38163e-149	TRBV5-1	TRUE
OK	negbinomial.size	7.13197e-20	1.162e-19	TRBV6-1	TRUE
OK	negbinomial.size	1.48002e-37	3.77218e-37	TRBV4-2	TRUE
OK	negbinomial.size	1.75354e-41	4.82155e-41	TRBV6-2	TRUE
OK	negbinomial.size	5.00712e-94	2.87772e-93	TRBV7-2	TRUE
OK	negbinomial.size	5.76804e-24	1.05849e-23	TRBV7-3	TRUE
OK	negbinomial.size	3.45682e-28	7.05116e-28	TRBV9	TRUE
OK	negbinomial.size	3.29251e-16	4.81e-16	TRBV10-1	TRUE
OK	negbinomial.size	6.72755e-26	1.30219e-25	TRBV11-2	TRUE
OK	negbinomial.size	5.07376e-41	1.37776e-40	TRBV6-5	TRUE
OK	negbinomial.size	1.11507e-27	2.25514e-27	TRBV5-4	TRUE
OK	negbinomial.size	5.01366e-22	8.69988e-22	TRBV6-6	TRUE
OK	negbinomial.size	1.25358e-12	1.63091e-12	TRBV7-5	TRUE
OK	negbinomial.size	4.51198e-13	5.95599e-13	TRBV7-6	TRUE
OK	negbinomial.size	2.82828e-18	4.41812e-18	TRBV5-6	TRUE
OK	negbinomial.size	2.1253e-67	9.21669e-67	TRBV7-9	TRUE
OK	negbinomial.size	1.87911e-18	2.94596e-18	TRBV13	TRUE
OK	negbinomial.size	6.6997e-24	1.22601e-23	TRBV10-3	TRUE
OK	negbinomial.size	1.62771e-20	2.70251e-20	TRBV12-3	TRUE
OK	negbinomial.size	6.27551e-16	9.10175e-16	TRBV12-4	TRUE
OK	negbinomial.size	3.33311e-06	3.45192e-06	TRBV12-5	TRUE
OK	negbinomial.size	2.13319e-16	3.13476e-16	TRBV14	TRUE
OK	negbinomial.size	2.02667e-28	4.16319e-28	TRBV18	TRUE
OK	negbinomial.size	2.80987e-58	1.05269e-57	TRBV19	TRUE
OK	negbinomial.size	2.9569e-90	1.65929e-89	TRBV20-1	TRUE
OK	negbinomial.size	3.67311e-11	4.45923e-11	TRBV21-1	TRUE
OK	negbinomial.size	1.08133e-23	1.96094e-23	TRBV24-1	TRUE
OK	negbinomial.size	7.06472e-23	1.25164e-22	TRBV27	TRUE
OK	negbinomial.size	5.34491e-34	1.26488e-33	TRBV28	TRUE
OK	negbinomial.size	7.46149e-21	1.25317e-20	TRBV29-1	TRUE
OK	negbinomial.size	4.94327e-307	1.05956e-305	TRBC1	TRUE
OK	negbinomial.size	0	0	TRBC2	TRUE
OK	negbinomial.size	3.37457e-20	5.5535e-20	TRBV30	TRUE
OK	negbinomial.size	7.45635e-16	1.08024e-15	TCAF1	TRUE
OK	negbinomial.size	4.16735e-12	5.29525e-12	ARHGEF35-AS1	TRUE
OK	negbinomial.size	1.63052e-75	7.85231e-75	PDIA4	TRUE
OK	negbinomial.size	1.04626e-10	1.2493e-10	ZNF786	TRUE
OK	negbinomial.size	5.84228e-06	6.02903e-06	ZNF282	TRUE
OK	negbinomial.size	4.61696e-49	1.47958e-48	ZNF767P	TRUE
OK	negbinomial.size	2.19534e-52	7.4075e-52	ATP6V0E2	TRUE
OK	negbinomial.size	7.87853e-13	1.03167e-12	ACTR3C	TRUE
OK	negbinomial.size	0.000218549	0.000221428	LINC00996	TRUE
OK	negbinomial.size	5.69524e-97	3.36186e-96	GIMAP5	TRUE
OK	negbinomial.size	5.05237e-09	5.62929e-09	WDR86-AS1	TRUE
OK	negbinomial.size	5.13915e-08	5.55326e-08	ACTR3B	TRUE
OK	negbinomial.size	8.43505e-08	9.06976e-08	NCAPG2	TRUE
OK	negbinomial.size	6.76173e-09	7.4987e-09	VIPR2	TRUE
OK	negbinomial.size	6.89109e-94	3.9518e-93	MYOM2	TRUE
OK	negbinomial.size	1.88159e-54	6.57801e-54	MCPH1	TRUE
OK	negbinomial.size	4.08354e-08	4.42722e-08	MCPH1-AS1	TRUE
OK	negbinomial.size	2.62538e-32	5.98029e-32	AGPAT5	TRUE
OK	negbinomial.size	4.4892e-47	1.37141e-46	DEFA3	TRUE
OK	negbinomial.size	9.76787e-12	1.21749e-11	PRAG1	TRUE
OK	negbinomial.size	1.68924e-67	7.35e-67	TNKS	TRUE
OK	negbinomial.size	9.99287e-42	2.77109e-41	XKR6	TRUE
OK	negbinomial.size	1.15482e-37	2.94621e-37	BLK	TRUE
OK	negbinomial.size	2.10371e-10	2.48137e-10	NEIL2	TRUE
OK	negbinomial.size	3.16062e-115	2.22178e-114	PCM1	TRUE
OK	negbinomial.size	1.40145e-60	5.53595e-60	CSGALNACT1	TRUE
OK	negbinomial.size	4.86657e-26	9.46177e-26	DMTN	TRUE
OK	negbinomial.size	1.31998e-21	2.26345e-21	POLR3D	TRUE
OK	negbinomial.size	5.1112e-219	7.30371e-218	PPP3CC	TRUE
OK	negbinomial.size	2.17899e-24	4.06423e-24	CHMP7	TRUE
OK	negbinomial.size	1.26746e-31	2.83526e-31	ADAM28	TRUE
OK	negbinomial.size	3.19872e-21	5.43159e-21	ADAM7-AS1	TRUE
OK	negbinomial.size	1.85117e-09	2.10105e-09	TRIM35	TRUE
OK	negbinomial.size	2.08414e-24	3.8901e-24	EPHX2	TRUE
OK	negbinomial.size	8.70308e-172	9.36566e-171	CLU	TRUE
OK	negbinomial.size	3.92742e-12	4.99281e-12	NUGGC	TRUE
OK	negbinomial.size	2.01027e-11	2.46569e-11	FZD3	TRUE
OK	negbinomial.size	1.10238e-58	4.17786e-58	GSR	TRUE
OK	negbinomial.size	6.77092e-37	1.70413e-36	WRN	TRUE
OK	negbinomial.size	9.90288e-10	1.13779e-09	MAK16	TRUE
OK	negbinomial.size	5.50663e-33	1.2732e-32	DDHD2	TRUE
OK	negbinomial.size	5.76338e-10	6.66869e-10	ZMAT4	TRUE
OK	negbinomial.size	3.89619e-08	4.22761e-08	ANK1	TRUE
OK	negbinomial.size	2.31778e-109	1.56211e-108	KAT6A	TRUE
OK	negbinomial.size	1.61348e-55	5.74046e-55	AP3M2	TRUE
OK	negbinomial.size	2.29888e-11	2.81309e-11	PCMTD1-DT	TRUE
OK	negbinomial.size	1.91479e-11	2.35299e-11	PLAG1	TRUE
OK	negbinomial.size	1.24875e-151	1.15388e-150	TOX	TRUE
OK	negbinomial.size	1.16984e-21	2.00862e-21	TOX-DT	TRUE
OK	negbinomial.size	1.46612e-33	3.44157e-33	CHD7	TRUE
OK	negbinomial.size	1.94197e-152	1.8008e-151	PDE7A	TRUE
OK	negbinomial.size	3.10765e-17	4.68927e-17	ADHFE1	TRUE
OK	negbinomial.size	8.09248e-89	4.44576e-88	MYBL1	TRUE
OK	negbinomial.size	8.21775e-17	1.22447e-16	MSC-AS1	TRUE
OK	negbinomial.size	1.1494e-11	1.42517e-11	MSC	TRUE
OK	negbinomial.size	9.0178e-39	2.35345e-38	STAU2	TRUE
OK	negbinomial.size	2.04891e-24	3.82707e-24	GDAP1	TRUE
OK	negbinomial.size	1.61391e-29	3.41179e-29	PKIA	TRUE
OK	negbinomial.size	2.12125e-14	2.93496e-14	IL7	TRUE
OK	negbinomial.size	7.87366e-76	3.81997e-75	TPD52	TRUE
OK	negbinomial.size	5.33808e-48	1.66576e-47	PAG1	TRUE
OK	negbinomial.size	1.90461e-10	2.24958e-10	LRRCC1	TRUE
OK	negbinomial.size	2.13964e-11	2.62192e-11	E2F5	TRUE
OK	negbinomial.size	5.99564e-27	1.19501e-26	CA2	TRUE
OK	negbinomial.size	1.46771e-08	1.61467e-08	TMEM64	TRUE
OK	negbinomial.size	2.82515e-14	3.8924e-14	OTUD6B	TRUE
OK	negbinomial.size	1.8654e-10	2.20525e-10	LRRC69	TRUE
OK	negbinomial.size	4.11973e-10	4.79444e-10	TMEM67	TRUE
OK	negbinomial.size	2.28676e-57	8.44614e-57	VIRMA	TRUE
OK	negbinomial.size	6.99955e-45	2.06124e-44	NDUFAF6	TRUE
OK	negbinomial.size	8.97892e-06	9.23314e-06	CFAP418-AS1	TRUE
OK	negbinomial.size	1.63933e-06	1.70722e-06	POP1	TRUE
OK	negbinomial.size	3.1837e-216	4.42839e-215	RNF19A	TRUE
OK	negbinomial.size	6.77934e-09	7.51504e-09	ANKRD46	TRUE
OK	negbinomial.size	6.29144e-166	6.47721e-165	NCALD	TRUE
OK	negbinomial.size	3.06445e-47	9.4277e-47	SLC25A32	TRUE
OK	negbinomial.size	4.17582e-12	5.30296e-12	NUDCD1	TRUE
OK	negbinomial.size	6.70925e-14	9.13311e-14	PKHD1L1	TRUE
OK	negbinomial.size	2.51377e-37	6.38824e-37	SAMD12	TRUE
OK	negbinomial.size	5.65268e-09	6.28476e-09	MTBP	TRUE
OK	negbinomial.size	1.8692e-09	2.12058e-09	LINC01151	TRUE
OK	negbinomial.size	3.47534e-53	1.18334e-52	ZHX2	TRUE
OK	negbinomial.size	1.73351e-20	2.87088e-20	TBC1D31	TRUE
OK	negbinomial.size	4.65919e-38	1.19449e-37	ATAD2	TRUE
OK	negbinomial.size	1.9637e-48	6.17196e-48	FBXO32	TRUE
OK	negbinomial.size	6.71408e-73	3.12408e-72	LINC02964	TRUE
OK	negbinomial.size	3.99723e-243	6.6578e-242	LINC00861	TRUE
OK	negbinomial.size	4.01447e-37	1.01526e-36	PCAT1	TRUE
OK	negbinomial.size	2.81912e-54	9.79016e-54	MYC	TRUE
OK	negbinomial.size	7.13208e-21	1.19861e-20	ZFAT	TRUE
OK	negbinomial.size	2.54617e-49	8.18972e-49	TRAPPC9	TRUE
OK	negbinomial.size	4.151e-42	1.16719e-41	LYPD2	TRUE
OK	negbinomial.size	2.32679e-07	2.47339e-07	PYCR3	TRUE
OK	negbinomial.size	9.06272e-26	1.75159e-25	ZNF7	TRUE
OK	negbinomial.size	1.58421e-33	3.7121e-33	ZNF250	TRUE
OK	negbinomial.size	1.61173e-12	2.08648e-12	KANK1	TRUE
OK	negbinomial.size	9.69925e-99	5.79076e-98	SMARCA2	TRUE
OK	negbinomial.size	2.21483e-86	1.18684e-85	RFX3	TRUE
OK	negbinomial.size	6.45071e-44	1.87429e-43	RFX3-DT	TRUE
OK	negbinomial.size	1.70143e-10	2.01596e-10	CDC37L1-DT	TRUE
OK	negbinomial.size	2.27343e-25	4.33311e-25	CDC37L1	TRUE
OK	negbinomial.size	4.46424e-38	1.14676e-37	AK3	TRUE
OK	negbinomial.size	4.1801e-53	1.42145e-52	UHRF2	TRUE
OK	negbinomial.size	3.42112e-30	7.37529e-30	ZDHHC21	TRUE
OK	negbinomial.size	8.57468e-29	1.77818e-28	TTC39B	TRUE
OK	negbinomial.size	3.09253e-29	6.47475e-29	BNC2	TRUE
OK	negbinomial.size	3.32564e-98	1.97649e-97	DENND4C	TRUE
OK	negbinomial.size	1.3553e-109	9.15787e-109	MLLT3	TRUE
OK	negbinomial.size	7.48532e-33	1.72307e-32	FOCAD	TRUE
OK	negbinomial.size	6.73283e-48	2.08853e-47	MTAP	TRUE
OK	negbinomial.size	9.70081e-19	1.53186e-18	CDKN2A	TRUE
OK	negbinomial.size	1.2334e-06	1.28859e-06	CDKN2B-AS1	TRUE
OK	negbinomial.size	1.32451e-14	1.84627e-14	IFT74	TRUE
OK	negbinomial.size	6.17722e-89	3.40072e-88	LINGO2	TRUE
OK	negbinomial.size	6.12984e-78	3.02444e-77	AQP3	TRUE
OK	negbinomial.size	2.79092e-16	4.0818e-16	CD72	TRUE
OK	negbinomial.size	7.38665e-34	1.74333e-33	SIT1	TRUE
OK	negbinomial.size	1.37013e-09	1.56389e-09	TPM2	TRUE
OK	negbinomial.size	2.33614e-16	3.42625e-16	RGP1	TRUE
OK	negbinomial.size	4.00669e-30	8.63056e-30	PAX5	TRUE
OK	negbinomial.size	1.28344e-130	1.00787e-129	ZCCHC7	TRUE
OK	negbinomial.size	3.62754e-24	6.71339e-24	POLR1E	TRUE
OK	negbinomial.size	9.90225e-12	1.23307e-11	FBXO10	TRUE
OK	negbinomial.size	2.88425e-10	3.37615e-10	LERFS	TRUE
OK	negbinomial.size	1.26597e-237	1.99429e-236	CEMIP2	TRUE
OK	negbinomial.size	1.24016e-78	6.16543e-78	VPS13A	TRUE
OK	negbinomial.size	0.184894	0.185249	GNAQ	TRUE
OK	negbinomial.size	3.38919e-101	2.05156e-100	CEP78	TRUE
OK	negbinomial.size	1.47265e-31	3.28862e-31	TLE1	TRUE
OK	negbinomial.size	1.5726e-23	2.8361e-23	SPIN1	TRUE
OK	negbinomial.size	4.32406e-09	4.83016e-09	LINC00484	TRUE
OK	negbinomial.size	6.64405e-49	2.11622e-48	IARS1	TRUE
OK	negbinomial.size	2.85601e-27	5.73175e-27	CENPP	TRUE
OK	negbinomial.size	3.22761e-44	9.44094e-44	ZNF484	TRUE
OK	negbinomial.size	1.27038e-33	2.98476e-33	AOPEP	TRUE
OK	negbinomial.size	3.92211e-12	4.98849e-12	FANCC	TRUE
OK	negbinomial.size	4.91805e-15	6.95925e-15	PTCH1	TRUE
OK	negbinomial.size	5.07053e-29	1.05401e-28	ERCC6L2-AS1	TRUE
OK	negbinomial.size	1.48153e-43	4.25737e-43	ERCC6L2	TRUE
OK	negbinomial.size	9.86426e-12	1.22892e-11	ZNF367	TRUE
OK	negbinomial.size	1.1599e-12	1.51204e-12	HABP4	TRUE
OK	negbinomial.size	1.9338e-23	3.47791e-23	CDC14B	TRUE
OK	negbinomial.size	1.38769e-09	1.58256e-09	ZNF510	TRUE
OK	negbinomial.size	1.01324e-10	1.21153e-10	ZNF782	TRUE
OK	negbinomial.size	1.91618e-12	2.47081e-12	CCDC180	TRUE
OK	negbinomial.size	1.61384e-48	5.08457e-48	NCBP1	TRUE
OK	negbinomial.size	6.38781e-11	7.68359e-11	HEMGN	TRUE
OK	negbinomial.size	4.91535e-33	1.1385e-32	STX17-DT	TRUE
OK	negbinomial.size	1.2959e-24	2.43447e-24	NR4A3	TRUE
OK	negbinomial.size	3.12157e-56	1.1306e-55	INVS	TRUE
OK	negbinomial.size	3.22654e-12	4.11179e-12	MSANTD3	TRUE
OK	negbinomial.size	1.92968e-08	2.11577e-08	FKTN	TRUE
OK	negbinomial.size	5.54149e-20	9.06253e-20	LINC01505	TRUE
OK	negbinomial.size	1.47591e-32	3.37665e-32	TMEM245	TRUE
OK	negbinomial.size	8.90708e-50	2.88625e-49	PALM2AKAP2	TRUE
OK	negbinomial.size	6.30396e-18	9.71985e-18	ZNF483	TRUE
OK	negbinomial.size	1.39922e-26	2.74903e-26	UGCG	TRUE
OK	negbinomial.size	1.88198e-16	2.77574e-16	HDHD3	TRUE
OK	negbinomial.size	4.50647e-05	4.58716e-05	WHRN	TRUE
OK	negbinomial.size	2.27725e-15	3.25766e-15	ASTN2	TRUE
OK	negbinomial.size	2.26724e-08	2.47757e-08	TRIM32	TRUE
OK	negbinomial.size	4.45551e-34	1.05632e-33	TRAF1	TRUE
OK	negbinomial.size	2.47451e-107	1.61771e-106	STOM	TRUE
OK	negbinomial.size	2.8446e-60	1.11691e-59	PTGS1	TRUE
OK	negbinomial.size	3.21436e-29	6.71906e-29	STRBP	TRUE
OK	negbinomial.size	1.49052e-128	1.16349e-127	ARPC5L	TRUE
OK	negbinomial.size	3.29505e-36	8.19065e-36	SCAI	TRUE
OK	negbinomial.size	1.94125e-144	1.66986e-143	HSPA5	TRUE
OK	negbinomial.size	1.87146e-22	3.28448e-22	MVB12B	TRUE
OK	negbinomial.size	8.72681e-22	1.50432e-21	TTC16	TRUE
OK	negbinomial.size	6.30201e-18	9.71985e-18	ST6GALNAC6	TRUE
OK	negbinomial.size	1.6087e-14	2.23289e-14	ST6GALNAC4	TRUE
OK	negbinomial.size	8.65989e-32	1.9455e-31	EEIG1	TRUE
OK	negbinomial.size	4.56547e-08	4.94356e-08	LCN2	TRUE
OK	negbinomial.size	1.4328e-12	1.85944e-12	CERCAM	TRUE
OK	negbinomial.size	5.08617e-119	3.70483e-118	SPTAN1	TRUE
OK	negbinomial.size	2.28584e-13	3.04817e-13	EXOSC2	TRUE
OK	negbinomial.size	2.02815e-09	2.29594e-09	POMT1	TRUE
OK	negbinomial.size	2.14665e-14	2.96696e-14	DDX31	TRUE
OK	negbinomial.size	1.15718e-06	1.21041e-06	SPACA9	TRUE
OK	negbinomial.size	9.87566e-20	1.60104e-19	GFI1B	TRUE
OK	negbinomial.size	4.17748e-12	5.30296e-12	ABO	TRUE
OK	negbinomial.size	0	0	FCN1	TRUE
OK	negbinomial.size	8.52049e-05	8.64949e-05	EGFL7	TRUE
OK	negbinomial.size	2.76752e-221	3.99837e-220	PTGDS	TRUE
OK	negbinomial.size	2.17185e-166	2.25373e-165	CLIC3	TRUE
OK	negbinomial.size	4.21716e-09	4.71276e-09	ABCA2	TRUE
OK	negbinomial.size	1.13379e-11	1.40647e-11	NPDC1	TRUE
OK	negbinomial.size	2.40886e-38	6.2122e-38	ZMYND11	TRUE
OK	negbinomial.size	7.41564e-10	8.55399e-10	DIP2C	TRUE
OK	negbinomial.size	3.19695e-19	5.11943e-19	IDI2-AS1	TRUE
OK	negbinomial.size	2.86601e-30	6.19903e-30	PFKP	TRUE
OK	negbinomial.size	7.17075e-29	1.4894e-28	AKR1C3	TRUE
OK	negbinomial.size	4.90702e-14	6.71122e-14	NET1	TRUE
OK	negbinomial.size	6.09638e-11	7.34318e-11	IL2RA	TRUE
OK	negbinomial.size	3.93e-164	4.01443e-163	PRKCQ	TRUE
OK	negbinomial.size	9.85634e-115	6.91e-114	PRKCQ-AS1	TRUE
OK	negbinomial.size	7.00006e-109	4.66968e-108	GATA3	TRUE
OK	negbinomial.size	2.19232e-160	2.18814e-159	CELF2	TRUE
OK	negbinomial.size	1.69633e-12	2.19165e-12	SEC61A2	TRUE
OK	negbinomial.size	2.639e-62	1.06661e-61	CAMK1D	TRUE
OK	negbinomial.size	4.08661e-149	3.65976e-148	OPTN	TRUE
OK	negbinomial.size	7.1628e-13	9.38883e-13	FRMD4A	TRUE
OK	negbinomial.size	4.00872e-05	4.08368e-05	MSANTD7	TRUE
OK	negbinomial.size	2.41018e-34	5.73487e-34	NMT2	TRUE
OK	negbinomial.size	6.32349e-143	5.4039e-142	RSU1	TRUE
OK	negbinomial.size	1.43152e-11	1.7666e-11	CUBN	TRUE
OK	negbinomial.size	0	0	VIM	TRUE
OK	negbinomial.size	2.37837e-30	5.15282e-30	ST8SIA6	TRUE
OK	negbinomial.size	1.37643e-41	3.7968e-41	STAM	TRUE
OK	negbinomial.size	1.35779e-06	1.41628e-06	SPAG6	TRUE
OK	negbinomial.size	3.61107e-179	4.12356e-178	PIP4K2A	TRUE
OK	negbinomial.size	3.03953e-17	4.59178e-17	ENKUR	TRUE
OK	negbinomial.size	5.32066e-17	7.95968e-17	ANKRD26	TRUE
OK	negbinomial.size	5.207e-140	4.37823e-139	ZEB1	TRUE
OK	negbinomial.size	2.7477e-37	6.97595e-37	ARHGAP12	TRUE
OK	negbinomial.size	1.43141e-54	5.01762e-54	CCDC7	TRUE
OK	negbinomial.size	6.44037e-234	9.96543e-233	ITGB1	TRUE
OK	negbinomial.size	3.79978e-08	4.12471e-08	ITGB1-DT	TRUE
OK	negbinomial.size	1.60752e-10	1.90815e-10	IATPR	TRUE
OK	negbinomial.size	5.08913e-77	2.49215e-76	CREM	TRUE
OK	negbinomial.size	1.04973e-05	1.07776e-05	CCNY-AS1	TRUE
OK	negbinomial.size	1.41351e-15	2.0343e-15	ZNF248	TRUE
OK	negbinomial.size	1.7334e-34	4.14715e-34	ZNF37A	TRUE
OK	negbinomial.size	1.14588e-31	2.56768e-31	BMS1	TRUE
OK	negbinomial.size	1.02804e-13	1.3886e-13	RASGEF1A	TRUE
OK	negbinomial.size	5.80157e-49	1.85013e-48	ZNF22	TRUE
OK	negbinomial.size	1.08458e-15	1.56521e-15	ZFAND4	TRUE
OK	negbinomial.size	2.03945e-13	2.72239e-13	BMS1P1	TRUE
OK	negbinomial.size	2.45485e-79	1.2345e-78	MAPK8	TRUE
OK	negbinomial.size	4.32216e-18	6.69577e-18	TMEM273	TRUE
OK	negbinomial.size	1.09937e-34	2.63266e-34	TIMM23B	TRUE
OK	negbinomial.size	1.57529e-134	1.27142e-133	ANK3	TRUE
OK	negbinomial.size	6.1541e-186	7.31499e-185	ARID5B	TRUE
OK	negbinomial.size	3.36385e-13	4.46068e-13	RTKN2	TRUE
OK	negbinomial.size	2.50413e-12	3.21152e-12	ZNF365	TRUE
OK	negbinomial.size	7.55861e-77	3.68764e-76	HERC4	TRUE
OK	negbinomial.size	2.75248e-10	3.23204e-10	TET1	TRUE
OK	negbinomial.size	3.52282e-07	3.72661e-07	KIFBP	TRUE
OK	negbinomial.size	2.07193e-57	7.66349e-57	SUPV3L1	TRUE
OK	negbinomial.size	9.11102e-200	1.15098e-198	PALD1	TRUE
OK	negbinomial.size	0	0	PRF1	TRUE
OK	negbinomial.size	0	0	PSAP	TRUE
OK	negbinomial.size	9.03318e-220	1.2979e-218	SPOCK2	TRUE
OK	negbinomial.size	1.64053e-211	2.23437e-210	DDIT4	TRUE
OK	negbinomial.size	4.39251e-50	1.43044e-49	DNAJC9	TRUE
OK	negbinomial.size	7.37229e-08	7.93355e-08	USP54	TRUE
OK	negbinomial.size	1.13031e-74	5.37411e-74	VCL	TRUE
OK	negbinomial.size	1.90624e-06	1.98282e-06	PRXL2A	TRUE
OK	negbinomial.size	5.9165e-170	6.31496e-169	CCSER2	TRUE
OK	negbinomial.size	1.73587e-14	2.40811e-14	BMPR1A	TRUE
OK	negbinomial.size	1.98039e-49	6.37773e-49	ATAD1	TRUE
OK	negbinomial.size	3.92059e-40	1.0483e-39	STAMBPL1	TRUE
OK	negbinomial.size	9.34215e-39	2.43566e-38	KIF20B	TRUE
OK	negbinomial.size	2.29495e-12	2.95194e-12	LINC01374	TRUE
OK	negbinomial.size	2.5105e-19	4.04246e-19	NOC3L	TRUE
OK	negbinomial.size	4.8747e-19	7.77277e-19	HELLS	TRUE
OK	negbinomial.size	2.5208e-81	1.29507e-80	PDLIM1	TRUE
OK	negbinomial.size	8.22951e-24	1.49862e-23	ALDH18A1	TRUE
OK	negbinomial.size	1.96962e-23	3.5399e-23	TCTN3	TRUE
OK	negbinomial.size	4.29015e-24	7.90608e-24	BLNK	TRUE
OK	negbinomial.size	8.79648e-14	1.19062e-13	PYROXD2	TRUE
OK	negbinomial.size	3.39151e-40	9.0962e-40	CWF19L1	TRUE
OK	negbinomial.size	6.64993e-07	6.99781e-07	LZTS2	TRUE
OK	negbinomial.size	1.77911e-37	4.53005e-37	BTRC	TRUE
OK	negbinomial.size	7.03357e-35	1.69519e-34	FBXW4	TRUE
OK	negbinomial.size	2.08246e-96	1.22374e-95	OGA	TRUE
OK	negbinomial.size	4.5198e-09	5.0445e-09	GPAM	TRUE
OK	negbinomial.size	1.40861e-177	1.59459e-176	ABLIM1	TRUE
OK	negbinomial.size	1.64015e-12	2.12222e-12	TRUB1	TRUE
OK	negbinomial.size	1.92434e-16	2.83662e-16	SLC18A2-AS1	TRUE
OK	negbinomial.size	2.95766e-58	1.10648e-57	GRK5	TRUE
OK	negbinomial.size	6.75384e-12	8.49416e-12	WDR11-DT	TRUE
OK	negbinomial.size	2.2026e-59	8.49528e-59	PLEKHA1	TRUE
OK	negbinomial.size	8.3816e-12	1.05021e-11	FAM24B	TRUE
OK	negbinomial.size	3.086e-10	3.60585e-10	C10orf88	TRUE
OK	negbinomial.size	8.00642e-23	1.4156e-22	ACADSB	TRUE
OK	negbinomial.size	3.86575e-52	1.29602e-51	EDRF1	TRUE
OK	negbinomial.size	1.06055e-12	1.38529e-12	MKI67	TRUE
OK	negbinomial.size	3.03151e-11	3.69403e-11	INPP5A	TRUE
OK	negbinomial.size	2.12049e-296	4.3662e-295	IFITM2	TRUE
OK	negbinomial.size	0	0	IFITM1	TRUE
OK	negbinomial.size	0	0	IFITM3	TRUE
OK	negbinomial.size	2.42411e-16	3.55327e-16	EPS8L2	TRUE
OK	negbinomial.size	2.11004e-108	1.40045e-107	NAP1L4	TRUE
OK	negbinomial.size	1.26823e-16	1.87686e-16	PGAP2	TRUE
OK	negbinomial.size	4.74507e-40	1.26358e-39	RRM1	TRUE
OK	negbinomial.size	0	0	HBB	TRUE
OK	negbinomial.size	3.66749e-31	8.09324e-31	HBD	TRUE
OK	negbinomial.size	4.97992e-50	1.61971e-49	APBB1	TRUE
OK	negbinomial.size	2.42354e-24	4.50111e-24	RIC3	TRUE
OK	negbinomial.size	6.24988e-08	6.73956e-08	WEE1	TRUE
OK	negbinomial.size	1.05597e-105	6.78464e-105	USP47	TRUE
OK	negbinomial.size	3.74878e-45	1.10644e-44	BTBD10	TRUE
OK	negbinomial.size	3.63874e-79	1.82635e-78	RRAS2	TRUE
OK	negbinomial.size	4.77788e-288	9.53752e-287	PDE3B	TRUE
OK	negbinomial.size	3.21604e-23	5.73665e-23	CYP2R1	TRUE
OK	negbinomial.size	2.04147e-92	1.16249e-91	NUCB2	TRUE
OK	negbinomial.size	2.02811e-17	3.08522e-17	ZDHHC13	TRUE
OK	negbinomial.size	1.24472e-33	2.93238e-33	PRMT3	TRUE
OK	negbinomial.size	2.50694e-88	1.36576e-87	SVIP	TRUE
OK	negbinomial.size	2.97752e-06	3.08732e-06	KIF18A	TRUE
OK	negbinomial.size	1.10107e-41	3.04688e-41	METTL15	TRUE
OK	negbinomial.size	1.55225e-39	4.10843e-39	IMMP1L	TRUE
OK	negbinomial.size	5.51431e-63	2.2496e-62	ELP4	TRUE
OK	negbinomial.size	3.57466e-40	9.57759e-40	FBXO3	TRUE
OK	negbinomial.size	3.04188e-55	1.07931e-54	PRR5L	TRUE
OK	negbinomial.size	5.44752e-36	1.34898e-35	TRAF6	TRUE
OK	negbinomial.size	1.59521e-11	1.96582e-11	TSPAN18	TRUE
OK	negbinomial.size	2.63863e-18	4.12434e-18	CRY2	TRUE
OK	negbinomial.size	7.22226e-49	2.29202e-48	CKAP5	TRUE
OK	negbinomial.size	3.31571e-41	9.03185e-41	CSTPP1	TRUE
OK	negbinomial.size	9.70855e-24	1.76182e-23	KBTBD4	TRUE
OK	negbinomial.size	1.42786e-43	4.10764e-43	NUP160	TRUE
OK	negbinomial.size	7.33396e-13	9.60837e-13	SLC43A1	TRUE
OK	negbinomial.size	9.88131291682493e-324	2.22329540628561e-322	MS4A7	TRUE
OK	negbinomial.size	3.39082e-145	2.9264e-144	MS4A1	TRUE
OK	negbinomial.size	2.1028e-69	9.38364e-69	TMEM109	TRUE
OK	negbinomial.size	8.40701e-184	9.90285e-183	CD6	TRUE
OK	negbinomial.size	2.03515e-122	1.52929e-121	CD5	TRUE
OK	negbinomial.size	6.74185e-13	8.84149e-13	FEN1	TRUE
OK	negbinomial.size	0.00526519	0.00529556	BEST1	TRUE
OK	negbinomial.size	0	0	FTH1	TRUE
OK	negbinomial.size	2.53695e-15	3.62124e-15	CSKMT	TRUE
OK	negbinomial.size	3.35546e-37	8.50244e-37	SNHG1	TRUE
OK	negbinomial.size	1.49564e-11	1.84399e-11	NAA40	TRUE
OK	negbinomial.size	2.76515e-07	2.93103e-07	VEGFB	TRUE
OK	negbinomial.size	1.0804e-32	2.48264e-32	CAPN1-AS1	TRUE
OK	negbinomial.size	6.46967e-136	5.30351e-135	NEAT1	TRUE
OK	negbinomial.size	0	0	MALAT1	TRUE
OK	negbinomial.size	0	0	TALAM1	TRUE
OK	negbinomial.size	0	0	CTSW	TRUE
OK	negbinomial.size	9.07751e-103	5.61175e-102	PACS1	TRUE
OK	negbinomial.size	1.6583e-11	2.04164e-11	BBS1	TRUE
OK	negbinomial.size	3.32501e-17	5.01436e-17	CTSF	TRUE
OK	negbinomial.size	2.88527e-29	6.0505e-29	C11orf80	TRUE
OK	negbinomial.size	7.65394e-122	5.71859e-121	TBC1D10C	TRUE
OK	negbinomial.size	0	0	PTPRCAP	TRUE
OK	negbinomial.size	5.13777e-05	5.22569e-05	NUDT8	TRUE
OK	negbinomial.size	4.87525e-18	7.54366e-18	CTTN	TRUE
OK	negbinomial.size	6.2083e-11	7.47454e-11	DHCR7	TRUE
OK	negbinomial.size	1.93896e-16	2.85656e-16	XNDC1N	TRUE
OK	negbinomial.size	9.91778e-16	1.43287e-15	RNF121	TRUE
OK	negbinomial.size	1.8134e-73	8.51352e-73	FCHSD2	TRUE
OK	negbinomial.size	4.88922e-13	6.44746e-13	PLEKHB1	TRUE
OK	negbinomial.size	4.12762e-17	6.19262e-17	PGM2L1	TRUE
OK	negbinomial.size	7.74617e-54	2.67233e-53	XRRA1	TRUE
OK	negbinomial.size	4.60652e-28	9.37436e-28	INTS4	TRUE
OK	negbinomial.size	9.37007e-17	1.39378e-16	NARS2	TRUE
OK	negbinomial.size	6.85552e-51	2.26068e-50	RAB30	TRUE
OK	negbinomial.size	1.21988e-11	1.51112e-11	DLG2	TRUE
OK	negbinomial.size	6.5512e-87	3.53954e-86	SYTL2	TRUE
OK	negbinomial.size	2.17014e-31	4.8215e-31	EED	TRUE
OK	negbinomial.size	1.1586e-176	1.27837e-175	PRSS23	TRUE
OK	negbinomial.size	2.25362e-40	6.06298e-40	TMEM135	TRUE
OK	negbinomial.size	6.72099e-31	1.47074e-30	CHORDC1	TRUE
OK	negbinomial.size	5.5232e-14	7.53425e-14	DISC1FP1	TRUE
OK	negbinomial.size	2.39786e-33	5.5886e-33	MED17	TRUE
OK	negbinomial.size	5.08774e-66	2.17749e-65	SRSF8	TRUE
OK	negbinomial.size	1.25731e-33	2.95671e-33	ENDOD1	TRUE
OK	negbinomial.size	6.3013e-64	2.62387e-63	LNCRNA-IUR	TRUE
OK	negbinomial.size	2.57037e-85	1.36339e-84	SESN3	TRUE
OK	negbinomial.size	1.3983e-51	4.64621e-51	MTMR2	TRUE
OK	negbinomial.size	1.63956e-134	1.31921e-133	MAML2	TRUE
OK	negbinomial.size	7.46353e-12	9.36073e-12	JRKL	TRUE
OK	negbinomial.size	1.34893e-09	1.54104e-09	ARHGAP42	TRUE
OK	negbinomial.size	1.01713e-13	1.37457e-13	CEP126	TRUE
OK	negbinomial.size	7.21263e-49	2.29174e-48	BIRC3	TRUE
OK	negbinomial.size	4.15769e-14	5.69532e-14	DYNC2H1	TRUE
OK	negbinomial.size	3.54771e-58	1.32343e-57	PDGFD	TRUE
OK	negbinomial.size	6.61632e-33	1.52572e-32	CASP4LP	TRUE
OK	negbinomial.size	9.60346e-12	1.19871e-11	KBTBD3	TRUE
OK	negbinomial.size	4.99148e-81	2.54936e-80	CWF19L2	TRUE
OK	negbinomial.size	1.70179e-11	2.09421e-11	ALKBH8	TRUE
OK	negbinomial.size	2.19376e-11	2.68697e-11	SLC35F2	TRUE
OK	negbinomial.size	2.8381e-56	1.02935e-55	NPAT	TRUE
OK	negbinomial.size	2.52863e-213	3.48019e-212	ATM	TRUE
OK	negbinomial.size	1.21546e-43	3.50046e-43	C11orf65	TRUE
OK	negbinomial.size	5.68803e-11	6.86396e-11	POGLUT3	TRUE
OK	negbinomial.size	3.15427e-07	3.34079e-07	EXPH5	TRUE
OK	negbinomial.size	5.75163e-30	1.23182e-29	DDX10	TRUE
OK	negbinomial.size	5.28172e-37	1.33446e-36	POU2AF1	TRUE
OK	negbinomial.size	4.33553e-19	6.92572e-19	PPP2R1B	TRUE
OK	negbinomial.size	4.20408e-16	6.11779e-16	ALG9	TRUE
OK	negbinomial.size	5.09444e-08	5.50722e-08	LINC02762	TRUE
OK	negbinomial.size	5.64345e-56	2.02993e-55	NCAM1	TRUE
OK	negbinomial.size	1.6385e-19	2.64649e-19	TTC12	TRUE
OK	negbinomial.size	5.1396e-42	1.43744e-41	USP28	TRUE
OK	negbinomial.size	2.40413e-25	4.57555e-25	ZBTB16	TRUE
OK	negbinomial.size	1.06041e-19	1.71701e-19	CADM1	TRUE
OK	negbinomial.size	3.05982e-05	3.12678e-05	FXYD2	TRUE
OK	negbinomial.size	7.2998e-43	2.07715e-42	MPZL3	TRUE
OK	negbinomial.size	0	0	CD3E	TRUE
OK	negbinomial.size	0	0	CD3D	TRUE
OK	negbinomial.size	2.22609e-280	4.28032e-279	CD3G	TRUE
OK	negbinomial.size	4.89546e-08	5.29869e-08	TMEM25	TRUE
OK	negbinomial.size	5.82022e-209	7.84529e-208	DDX6	TRUE
OK	negbinomial.size	1.35651e-22	2.38712e-22	CXCR5	TRUE
OK	negbinomial.size	2.26546e-29	4.76219e-29	ARHGEF12	TRUE
OK	negbinomial.size	2.02483e-31	4.50248e-31	SC5D	TRUE
OK	negbinomial.size	1.18807e-73	5.58776e-73	NRGN	TRUE
OK	negbinomial.size	3.47945e-25	6.59808e-25	ESAM	TRUE
OK	negbinomial.size	2.01726e-07	2.14611e-07	MSANTD2	TRUE
OK	negbinomial.size	3.19438e-23	5.70192e-23	FEZ1	TRUE
OK	negbinomial.size	7.33745e-24	1.3399e-23	STT3A	TRUE
OK	negbinomial.size	1.24669e-08	1.37441e-08	CHEK1	TRUE
OK	negbinomial.size	7.95555e-10	9.15658e-10	LINC02725	TRUE
OK	negbinomial.size	1.33497e-284	2.60518e-283	ETS1	TRUE
OK	negbinomial.size	1.28863e-07	1.38049e-07	ARHGAP32	TRUE
OK	negbinomial.size	7.36593e-06	7.5894e-06	TMEM45B	TRUE
OK	negbinomial.size	2.92501e-26	5.71667e-26	JAM3	TRUE
OK	negbinomial.size	2.91524e-32	6.62899e-32	NCAPD3	TRUE
OK	negbinomial.size	3.26425e-12	4.15782e-12	B3GAT1	TRUE
OK	negbinomial.size	1.0512e-18	1.65895e-18	DCP1B	TRUE
OK	negbinomial.size	4.36698e-50	1.4239e-49	ITFG2	TRUE
OK	negbinomial.size	1.31129e-12	1.70429e-12	TULP3	TRUE
OK	negbinomial.size	2.76535e-239	4.40939e-238	TSPAN9	TRUE
OK	negbinomial.size	3.31566e-28	6.76849e-28	PARP11	TRUE
OK	negbinomial.size	8.56649e-21	1.43507e-20	PARP11-AS1	TRUE
OK	negbinomial.size	5.62475e-87	3.04528e-86	CCND2	TRUE
OK	negbinomial.size	5.42501e-22	9.38254e-22	CD9	TRUE
OK	negbinomial.size	5.80486e-109	3.88228e-108	CD27	TRUE
OK	negbinomial.size	0	0	GAPDH	TRUE
OK	negbinomial.size	2.46207e-09	2.77394e-09	LPAR5	TRUE
OK	negbinomial.size	6.20249e-54	2.14544e-53	ACRBP	TRUE
OK	negbinomial.size	1.08208e-35	2.66695e-35	PTMS	TRUE
OK	negbinomial.size	6.63561e-37	1.67169e-36	LAG3	TRUE
OK	negbinomial.size	1.63911e-25	3.13783e-25	ENO2	TRUE
OK	negbinomial.size	0	0	C12orf57	TRUE
OK	negbinomial.size	1.1687e-06	1.22197e-06	C1RL-AS1	TRUE
OK	negbinomial.size	3.22022e-46	9.73512e-46	CLSTN3	TRUE
OK	negbinomial.size	1.01783e-07	1.09262e-07	CLEC4C	TRUE
OK	negbinomial.size	2.66889e-23	4.78023e-23	SLC2A3	TRUE
OK	negbinomial.size	7.48121e-07	7.86625e-07	RIMKLB	TRUE
OK	negbinomial.size	2.88557e-147	2.54066e-146	KLRG1	TRUE
OK	negbinomial.size	3.98162e-11	4.82481e-11	A2M-AS1	TRUE
OK	negbinomial.size	2.49841e-114	1.74688e-113	A2M	TRUE
OK	negbinomial.size	1.81165e-97	1.07426e-96	PZP	TRUE
OK	negbinomial.size	1.23328e-22	2.1732e-22	LINC00987	TRUE
OK	negbinomial.size	2.26341e-239	3.63118e-238	KLRB1	TRUE
OK	negbinomial.size	1.10708e-206	1.46956e-205	CLEC2D	TRUE
OK	negbinomial.size	0	0	CD69	TRUE
OK	negbinomial.size	4.9415e-119	3.6095e-118	KLRF1	TRUE
OK	negbinomial.size	6.39425e-19	1.01709e-18	CLEC1B	TRUE
OK	negbinomial.size	0	0	KLRD1	TRUE
OK	negbinomial.size	2.09209e-139	1.75346e-138	KLRK1-AS1	TRUE
OK	negbinomial.size	1.12103e-266	2.03576e-265	KLRK1	TRUE
OK	negbinomial.size	1.41945e-68	6.25948e-68	KLRC4	TRUE
OK	negbinomial.size	1.64947e-48	5.19056e-48	KLRC3	TRUE
OK	negbinomial.size	1.01508e-231	1.54327e-230	KLRC2	TRUE
OK	negbinomial.size	2.33542e-24	4.34361e-24	KLRC1	TRUE
OK	negbinomial.size	4.91606e-143	4.21492e-142	LINC02446	TRUE
OK	negbinomial.size	8.8727e-38	2.26583e-37	PRH1	TRUE
OK	negbinomial.size	9.87962e-69	4.36405e-68	BORCS5	TRUE
OK	negbinomial.size	7.12197e-50	2.31353e-49	DUSP16	TRUE
OK	negbinomial.size	1.33788e-166	1.39384e-165	CDKN1B	TRUE
OK	negbinomial.size	5.78521e-20	9.4493e-20	APOLD1	TRUE
OK	negbinomial.size	1.21583e-195	1.50682e-194	ATF7IP	TRUE
OK	negbinomial.size	2.24012e-10	2.63751e-10	H4C16	TRUE
OK	negbinomial.size	1.08391e-10	1.29249e-10	ERP27	TRUE
OK	negbinomial.size	1.91685e-27	3.85879e-27	PLEKHA5	TRUE
OK	negbinomial.size	4.76317e-30	1.02348e-29	AEBP2	TRUE
OK	negbinomial.size	1.82405e-39	4.81806e-39	PYROXD1	TRUE
OK	negbinomial.size	7.23536e-09	8.01375e-09	SPX	TRUE
OK	negbinomial.size	0	0	LDHB	TRUE
OK	negbinomial.size	1.71895e-20	2.85039e-20	ST8SIA1	TRUE
OK	negbinomial.size	1.43418e-25	2.74753e-25	SOX5	TRUE
OK	negbinomial.size	1.4777e-23	2.6668e-23	INTS13	TRUE
OK	negbinomial.size	5.32484e-126	4.08342e-125	CCDC91	TRUE
OK	negbinomial.size	1.38753e-09	1.58256e-09	OVCH1-AS1	TRUE
OK	negbinomial.size	6.22143e-09	6.91123e-09	CAPRIN2	TRUE
OK	negbinomial.size	6.41491e-25	1.21119e-24	DENND5B	TRUE
OK	negbinomial.size	8.60189e-19	1.3608e-18	AMN1	TRUE
OK	negbinomial.size	5.84609e-146	5.0621e-145	RESF1	TRUE
OK	negbinomial.size	8.52324e-27	1.68851e-26	BICD1	TRUE
OK	negbinomial.size	6.08177e-07	6.41025e-07	ALG10	TRUE
OK	negbinomial.size	3.95389e-47	1.21071e-46	KIF21A	TRUE
OK	negbinomial.size	1.32514e-16	1.95998e-16	ABCD2	TRUE
OK	negbinomial.size	6.26947e-24	1.14889e-23	SLC2A13	TRUE
OK	negbinomial.size	2.00341e-32	4.57547e-32	GXYLT1	TRUE
OK	negbinomial.size	8.48529e-35	2.03943e-34	PUS7L	TRUE
OK	negbinomial.size	1.79382e-43	5.14346e-43	TWF1	TRUE
OK	negbinomial.size	2.95735e-38	7.61168e-38	TMEM117	TRUE
OK	negbinomial.size	1.04215e-133	8.30861e-133	NELL2	TRUE
OK	negbinomial.size	0	0	SLC38A1	TRUE
OK	negbinomial.size	6.63074e-42	1.84855e-41	SLC38A4-AS1	TRUE
OK	negbinomial.size	1.83964e-07	1.96113e-07	AMIGO2	TRUE
OK	negbinomial.size	6.69037e-174	7.32022e-173	PCED1B	TRUE
OK	negbinomial.size	0	0	PCED1B-AS1	TRUE
OK	negbinomial.size	3.38047e-37	8.55754e-37	TMEM106C	TRUE
OK	negbinomial.size	1.99308e-51	6.60572e-51	KANSL2	TRUE
OK	negbinomial.size	6.76892e-74	3.19508e-73	CCNT1	TRUE
OK	negbinomial.size	1.00717e-24	1.89478e-24	CCDC65	TRUE
OK	negbinomial.size	1.80389e-116	1.28884e-115	FKBP11	TRUE
OK	negbinomial.size	2.42086e-33	5.63717e-33	SPATS2	TRUE
OK	negbinomial.size	1.52572e-06	1.59081e-06	PRPF40B	TRUE
OK	negbinomial.size	8.7755e-11	1.05266e-10	FMNL3	TRUE
OK	negbinomial.size	2.84504e-24	5.27269e-24	LIMA1	TRUE
OK	negbinomial.size	6.61803e-113	4.59049e-112	ITGB7	TRUE
OK	negbinomial.size	7.06594e-79	3.53297e-78	TESPA1	TRUE
OK	negbinomial.size	3.13697e-59	1.20635e-58	DGKA	TRUE
OK	negbinomial.size	2.87355e-53	9.83551e-53	ESYT1	TRUE
OK	negbinomial.size	5.01654e-23	8.90406e-23	ANKRD52	TRUE
OK	negbinomial.size	3.71339e-18	5.76977e-18	COQ10A	TRUE
OK	negbinomial.size	1.81737e-13	2.42966e-13	TIMELESS	TRUE
OK	negbinomial.size	3.42671e-14	4.70386e-14	PIP4K2C	TRUE
OK	negbinomial.size	1.50548e-13	2.022e-13	DTX3	TRUE
OK	negbinomial.size	5.20943e-21	8.80586e-21	AGAP2	TRUE
OK	negbinomial.size	5.79935e-07	6.11504e-07	MARCHF9	TRUE
OK	negbinomial.size	7.67249e-62	3.08196e-61	SLC16A7	TRUE
OK	negbinomial.size	0.0448707	0.0449911	MSRB3	TRUE
OK	negbinomial.size	2.45325e-45	7.24888e-45	HELB	TRUE
OK	negbinomial.size	7.5598e-08	8.13199e-08	GRIP1	TRUE
OK	negbinomial.size	3.79102e-17	5.69742e-17	DYRK2	TRUE
OK	negbinomial.size	5.77353e-53	1.96075e-52	IFNG-AS1	TRUE
OK	negbinomial.size	3.32829e-42	9.38887e-42	IFNG	TRUE
OK	negbinomial.size	0	0	LYZ	TRUE
OK	negbinomial.size	5.4836e-32	1.23724e-31	YEATS4	TRUE
OK	negbinomial.size	2.8802e-17	4.35611e-17	CAPS2	TRUE
OK	negbinomial.size	9.94554e-75	4.73727e-74	KRR1	TRUE
OK	negbinomial.size	6.50514e-08	7.00904e-08	PAWR	TRUE
OK	negbinomial.size	5.78791e-12	7.30472e-12	METTL25	TRUE
OK	negbinomial.size	1.21784e-18	1.92078e-18	C12orf29	TRUE
OK	negbinomial.size	0.923069	0.923069	LINC02458	TRUE
OK	negbinomial.size	1.66009e-10	1.96877e-10	POC1B-AS1	TRUE
OK	negbinomial.size	5.19193e-159	5.12336e-158	LINC01619	TRUE
OK	negbinomial.size	0	0	BTG1	TRUE
OK	negbinomial.size	5.69531e-148	5.06573e-147	BTG1-DT	TRUE
OK	negbinomial.size	2.06138e-12	2.65412e-12	LINC02397	TRUE
OK	negbinomial.size	1.53353e-13	2.05756e-13	SOCS2	TRUE
OK	negbinomial.size	4.5518e-34	1.07817e-33	VEZT	TRUE
OK	negbinomial.size	3.09702e-159	3.06769e-158	CDK17	TRUE
OK	negbinomial.size	4.99962e-38	1.27926e-37	NEDD1	TRUE
OK	negbinomial.size	2.5795e-42	7.28443e-42	TMPO-AS1	TRUE
OK	negbinomial.size	3.02128e-13	4.01456e-13	UTP20	TRUE
OK	negbinomial.size	1.93969e-95	1.12968e-94	GNPTAB	TRUE
OK	negbinomial.size	1.27481e-08	1.40423e-08	PARPBP	TRUE
OK	negbinomial.size	2.30761e-21	3.93121e-21	C12orf42	TRUE
OK	negbinomial.size	2.13658e-190	2.57473e-189	HSP90B1	TRUE
OK	negbinomial.size	1.07387e-10	1.2811e-10	EID3	TRUE
OK	negbinomial.size	2.61243e-05	2.67169e-05	SLC41A2	TRUE
OK	negbinomial.size	2.34306e-28	4.80181e-28	APPL2	TRUE
OK	negbinomial.size	0	3.84179e-307	C12orf75	TRUE
OK	negbinomial.size	2.72571e-12	3.48545e-12	POLR3B	TRUE
OK	negbinomial.size	7.16357e-59	2.73072e-58	TMEM263	TRUE
OK	negbinomial.size	4.02242e-07	4.25339e-07	MTERF2	TRUE
OK	negbinomial.size	1.4937e-126	1.15563e-125	CRY1	TRUE
OK	negbinomial.size	2.67348e-19	4.29433e-19	ABTB3	TRUE
OK	negbinomial.size	1.88702e-06	1.96361e-06	ACACB	TRUE
OK	negbinomial.size	0.000254351	0.000257503	CUX2	TRUE
OK	negbinomial.size	3.63521e-20	5.97116e-20	TMEM116	TRUE
OK	negbinomial.size	9.93693e-22	1.70954e-21	RBM19	TRUE
OK	negbinomial.size	3.5807e-16	5.22228e-16	FBXW8	TRUE
OK	negbinomial.size	8.66319e-59	3.29756e-58	FBXO21	TRUE
OK	negbinomial.size	1.90761e-27	3.84315e-27	BICDL1	TRUE
OK	negbinomial.size	1.05019e-17	1.60976e-17	GCN1	TRUE
OK	negbinomial.size	8.29951e-24	1.50926e-23	PXN-AS1	TRUE
OK	negbinomial.size	3.81867e-19	6.10754e-19	MORN3	TRUE
OK	negbinomial.size	6.26686e-16	9.09425e-16	BCL7A	TRUE
OK	negbinomial.size	1.98797e-09	2.25338e-09	KNTC1	TRUE
OK	negbinomial.size	4.03126e-09	4.5108e-09	HCAR2	TRUE
OK	negbinomial.size	1.88755e-18	2.95743e-18	HIP1R	TRUE
OK	negbinomial.size	2.62672e-13	3.49739e-13	PITPNM2	TRUE
OK	negbinomial.size	1.02908e-29	2.18607e-29	MPHOSPH9	TRUE
OK	negbinomial.size	2.60013e-36	6.48793e-36	MTRFR	TRUE
OK	negbinomial.size	2.94075e-33	6.82953e-33	ZNF664	TRUE
OK	negbinomial.size	7.87026e-31	1.71936e-30	LINC00944	TRUE
OK	negbinomial.size	5.2434e-10	6.07509e-10	ZNF605	TRUE
OK	negbinomial.size	5.87045e-16	8.52846e-16	ZNF26	TRUE
OK	negbinomial.size	5.56411e-25	1.05131e-24	ZNF84	TRUE
OK	negbinomial.size	2.75363e-05	2.81499e-05	ZNF891	TRUE
OK	negbinomial.size	1.31399e-32	3.00883e-32	ZNF10	TRUE
OK	negbinomial.size	2.29718e-09	2.59263e-09	ZNF268	TRUE
OK	negbinomial.size	6.81659e-18	1.04917e-17	LINC00540	TRUE
OK	negbinomial.size	3.03356e-22	5.29911e-22	MIPEP	TRUE
OK	negbinomial.size	1.04617e-26	2.06471e-26	CDK8	TRUE
OK	negbinomial.size	4.00056e-10	4.65782e-10	LINC02340	TRUE
OK	negbinomial.size	4.88688e-12	6.18248e-12	LNX2	TRUE
OK	negbinomial.size	8.97283e-14	1.21386e-13	KATNAL1	TRUE
OK	negbinomial.size	3.31218e-16	4.83605e-16	LINC00426	TRUE
OK	negbinomial.size	2.0603e-25	3.93262e-25	ALOX5AP	TRUE
OK	negbinomial.size	3.85043e-17	5.78339e-17	B3GLCT	TRUE
OK	negbinomial.size	1.41117e-09	1.60863e-09	RFC3	TRUE
OK	negbinomial.size	6.81729e-17	1.0187e-16	NBEA	TRUE
OK	negbinomial.size	6.18596e-34	1.46127e-33	COG6	TRUE
OK	negbinomial.size	3.93154e-10	4.5795e-10	SUGT1P3	TRUE
OK	negbinomial.size	1.47384e-14	2.04896e-14	MTRF1	TRUE
OK	negbinomial.size	5.52758e-60	2.15741e-59	VWA8	TRUE
OK	negbinomial.size	7.57565e-19	1.1999e-18	DGKH	TRUE
OK	negbinomial.size	4.67261e-63	1.9092e-62	TSC22D1	TRUE
OK	negbinomial.size	5.01063e-177	5.59948e-176	CPB2-AS1	TRUE
OK	negbinomial.size	4.13014e-29	8.59897e-29	SETDB2	TRUE
OK	negbinomial.size	1.48692e-09	1.69351e-09	MRPS31P5	TRUE
OK	negbinomial.size	2.75838e-07	2.92504e-07	CKAP2-DT	TRUE
OK	negbinomial.size	1.82291e-17	2.77792e-17	PCDH9	TRUE
OK	negbinomial.size	1.80969e-64	7.57176e-64	PIBF1	TRUE
OK	negbinomial.size	0.397178	0.397634	KLF5	TRUE
OK	negbinomial.size	0	0	KLF12	TRUE
OK	negbinomial.size	7.31e-19	1.15923e-18	LINC00402	TRUE
OK	negbinomial.size	4.834e-20	7.91541e-20	LMO7	TRUE
OK	negbinomial.size	3.84721e-13	5.09132e-13	SLAIN1	TRUE
OK	negbinomial.size	6.0868e-07	6.41297e-07	NDFIP2	TRUE
OK	negbinomial.size	3.57139e-27	7.15647e-27	ABCC4	TRUE
OK	negbinomial.size	8.40296e-44	2.43342e-43	DOCK9	TRUE
OK	negbinomial.size	1.22519e-12	1.59555e-12	GPR18	TRUE
OK	negbinomial.size	1.03582e-17	1.58867e-17	CLYBL	TRUE
OK	negbinomial.size	8.31747e-41	2.24924e-40	PCCA	TRUE
OK	negbinomial.size	1.75065e-07	1.86779e-07	BIVM	TRUE
OK	negbinomial.size	9.26098e-291	1.86288e-289	RASA3	TRUE
OK	negbinomial.size	6.49666e-18	1.00111e-17	CFAP97D2	TRUE
OK	negbinomial.size	2.40236e-12	3.08706e-12	PARP2	TRUE
OK	negbinomial.size	1.75563e-53	6.03281e-53	CHD8	TRUE
OK	negbinomial.size	8.28246e-24	1.50721e-23	TRAV1-1	TRUE
OK	negbinomial.size	3.83318e-14	5.25354e-14	TRAV1-2	TRUE
OK	negbinomial.size	2.5802e-12	3.30585e-12	TRAV2	TRUE
OK	negbinomial.size	7.16475e-30	1.5307e-29	TRAV3	TRUE
OK	negbinomial.size	1.90194e-11	2.33831e-11	TRAV4	TRUE
OK	negbinomial.size	2.51285e-14	3.46761e-14	TRAV5	TRUE
OK	negbinomial.size	2.00982e-09	2.27715e-09	TRAV6	TRUE
OK	negbinomial.size	3.09096e-17	4.66678e-17	TRAV8-1	TRUE
OK	negbinomial.size	5.6149e-08	6.05982e-08	TRAV10	TRUE
OK	negbinomial.size	8.78107e-25	1.65555e-24	TRAV12-1	TRUE
OK	negbinomial.size	2.01884e-23	3.62338e-23	TRAV8-2	TRUE
OK	negbinomial.size	5.29208e-25	1.00064e-24	TRAV8-3	TRUE
OK	negbinomial.size	3.86143e-29	8.04593e-29	TRAV13-1	TRUE
OK	negbinomial.size	5.5454e-26	1.07656e-25	TRAV12-2	TRUE
OK	negbinomial.size	5.7332e-15	8.10396e-15	TRAV8-4	TRUE
OK	negbinomial.size	1.75475e-13	2.34714e-13	TRAV13-2	TRUE
OK	negbinomial.size	5.461e-28	1.1096e-27	TRAV14DV4	TRUE
OK	negbinomial.size	6.13385e-16	8.90617e-16	TRAV9-2	TRUE
OK	negbinomial.size	7.69698e-06	7.92737e-06	TRAV12-3	TRUE
OK	negbinomial.size	3.88951e-11	4.71538e-11	TRAV8-6	TRUE
OK	negbinomial.size	5.1499e-14	7.03605e-14	TRAV16	TRUE
OK	negbinomial.size	4.20615e-18	6.52377e-18	TRAV17	TRUE
OK	negbinomial.size	2.41624e-12	3.10338e-12	TRAV19	TRUE
OK	negbinomial.size	2.4129e-09	2.71971e-09	TRAV20	TRUE
OK	negbinomial.size	3.36383e-27	6.74572e-27	TRAV21	TRUE
OK	negbinomial.size	1.12418e-25	2.1568e-25	TRDV1	TRUE
OK	negbinomial.size	2.36668e-09	2.66992e-09	TRAV26-1	TRUE
OK	negbinomial.size	2.75382e-19	4.41522e-19	TRAV27	TRUE
OK	negbinomial.size	1.32277e-15	1.90476e-15	TRAV29DV5	TRUE
OK	negbinomial.size	1.85387e-25	3.54377e-25	TRAV30	TRUE
OK	negbinomial.size	2.2265e-151	2.03577e-150	TRD-AS1	TRUE
OK	negbinomial.size	1.08201e-42	3.06882e-42	TRAV38-2DV8	TRUE
OK	negbinomial.size	4.51492e-16	6.56647e-16	TRAV41	TRUE
OK	negbinomial.size	4.31178e-30	9.28008e-30	TRDV2	TRUE
OK	negbinomial.size	1.37721e-89	7.66255e-89	TRDC	TRUE
OK	negbinomial.size	2.5754e-89	1.42987e-88	TRAC	TRUE
OK	negbinomial.size	2.99376e-12	3.82073e-12	ABHD4	TRUE
OK	negbinomial.size	6.88504e-55	2.4232e-54	CMTM5	TRUE
OK	negbinomial.size	0	0	GZMH	TRUE
OK	negbinomial.size	0	0	GZMB	TRUE
OK	negbinomial.size	3.65198e-56	1.32088e-55	G2E3	TRUE
OK	negbinomial.size	3.83776e-15	5.44238e-15	AP4S1	TRUE
OK	negbinomial.size	1.06149e-36	2.66137e-36	NUBPL	TRUE
OK	negbinomial.size	1.03331e-39	2.74326e-39	ARHGAP5	TRUE
OK	negbinomial.size	4.30179e-13	5.68714e-13	EGLN3	TRUE
OK	negbinomial.size	2.92689e-12	3.73722e-12	CFL2	TRUE
OK	negbinomial.size	1.55398e-49	5.02305e-49	PRORP	TRUE
OK	negbinomial.size	0	0	NFKBIA	TRUE
OK	negbinomial.size	6.94749e-121	5.13211e-120	RALGAPA1	TRUE
OK	negbinomial.size	7.00827e-14	9.52527e-14	BRMS1L	TRUE
OK	negbinomial.size	5.52003e-41	1.49584e-40	MBIP	TRUE
OK	negbinomial.size	7.93394e-51	2.613e-50	KLHL28	TRUE
OK	negbinomial.size	2.02865e-34	4.83584e-34	TOGARAM1	TRUE
OK	negbinomial.size	1.32905e-38	3.45474e-38	PRPF39	TRUE
OK	negbinomial.size	5.23718e-17	7.83928e-17	FANCM	TRUE
OK	negbinomial.size	3.04932e-11	3.71401e-11	KLHDC1	TRUE
OK	negbinomial.size	4.5766e-58	1.70482e-57	KLHDC2	TRUE
OK	negbinomial.size	1.82058e-09	2.06812e-09	L2HGDH	TRUE
OK	negbinomial.size	2.01537e-22	3.5323e-22	CDKL1	TRUE
OK	negbinomial.size	1.20219e-86	6.46859e-86	MAP4K5	TRUE
OK	negbinomial.size	5.64464e-17	8.43952e-17	ATL1	TRUE
OK	negbinomial.size	1.75664e-199	2.20847e-198	GNG2	TRUE
OK	negbinomial.size	6.3507e-68	2.7771e-67	PTGDR	TRUE
OK	negbinomial.size	5.28914e-44	1.54021e-43	STYX	TRUE
OK	negbinomial.size	1.0119e-07	1.0867e-07	WDHD1	TRUE
OK	negbinomial.size	8.91851e-58	3.31748e-57	ATG14	TRUE
OK	negbinomial.size	1.09899e-38	2.8624e-38	EXOC5	TRUE
OK	negbinomial.size	2.40957e-35	5.90537e-35	AP5M1	TRUE
OK	negbinomial.size	1.17889e-26	2.32187e-26	KIAA0586	TRUE
OK	negbinomial.size	2.00541e-34	4.7848e-34	DAAM1	TRUE
OK	negbinomial.size	3.51067e-09	3.94008e-09	L3HYPDH	TRUE
OK	negbinomial.size	1.69673e-77	8.34012e-77	MNAT1	TRUE
OK	negbinomial.size	0	0	PRKCH	TRUE
OK	negbinomial.size	1.32478e-22	2.33286e-22	PRKCH-AS1	TRUE
OK	negbinomial.size	1.54942e-10	1.84003e-10	LINC03033	TRUE
OK	negbinomial.size	9.61723e-26	1.85602e-25	WDR89	TRUE
OK	negbinomial.size	2.26525e-31	5.02428e-31	SGPP1	TRUE
OK	negbinomial.size	0	0	SYNE2	TRUE
OK	negbinomial.size	1.37681e-83	7.15779e-83	ESR2	TRUE
OK	negbinomial.size	3.54214e-59	1.35618e-58	ZBTB25	TRUE
OK	negbinomial.size	7.39261e-102	4.52732e-101	ZBTB1	TRUE
OK	negbinomial.size	5.56594e-27	1.11022e-26	PLEKHG3	TRUE
OK	negbinomial.size	8.95688e-169	9.44445e-168	MAX	TRUE
OK	negbinomial.size	1.46129e-81	7.5222e-81	FUT8	TRUE
OK	negbinomial.size	2.02453e-71	9.2555e-71	GPHN	TRUE
OK	negbinomial.size	1.07015e-10	1.27724e-10	ARG2	TRUE
OK	negbinomial.size	6.2236e-14	8.47642e-14	ZFYVE26	TRUE
OK	negbinomial.size	9.26416e-74	4.36501e-73	RAD51B	TRUE
OK	negbinomial.size	1.3277e-10	1.57959e-10	MAP3K9	TRUE
OK	negbinomial.size	2.78395e-75	1.33578e-74	PCNX1	TRUE
OK	negbinomial.size	2.13844e-15	3.06245e-15	DCAF4	TRUE
OK	negbinomial.size	7.39395e-15	1.04064e-14	RIOX1	TRUE
OK	negbinomial.size	1.37378e-17	2.09716e-17	ACOT2	TRUE
OK	negbinomial.size	6.88563e-21	1.15794e-20	PNMA1	TRUE
OK	negbinomial.size	2.37069e-17	3.59382e-17	BBOF1	TRUE
OK	negbinomial.size	1.0459e-43	3.02212e-43	MLH3	TRUE
OK	negbinomial.size	4.71141e-26	9.18058e-26	ZC2HC1C	TRUE
OK	negbinomial.size	0	0	FOS	TRUE
OK	negbinomial.size	5.01615e-21	8.49012e-21	TTLL5	TRUE
OK	negbinomial.size	4.89573e-46	1.47153e-45	CEP128	TRUE
OK	negbinomial.size	1.28918e-09	1.47472e-09	STON2	TRUE
OK	negbinomial.size	5.4593e-32	1.23282e-31	LINC02328	TRUE
OK	negbinomial.size	6.64595e-06	6.85298e-06	HISLA	TRUE
OK	negbinomial.size	4.52216e-08	4.89869e-08	EML5	TRUE
OK	negbinomial.size	3.25231e-28	6.64437e-28	TDP1	TRUE
OK	negbinomial.size	5.96437e-11	7.19079e-11	GPR68	TRUE
OK	negbinomial.size	2.23171e-11	2.73217e-11	CATSPERB	TRUE
OK	negbinomial.size	1.66301e-208	2.23014e-207	TC2N	TRUE
OK	negbinomial.size	2.71814e-19	4.36238e-19	FBLN5	TRUE
OK	negbinomial.size	3.84506e-09	4.30799e-09	LGMN	TRUE
OK	negbinomial.size	4.51653e-22	7.84244e-22	UBR7	TRUE
OK	negbinomial.size	8.69558e-154	8.29888e-153	IFI27	TRUE
OK	negbinomial.size	0	0	SERPINA1	TRUE
OK	negbinomial.size	2.12642e-43	6.09045e-43	TCL1A	TRUE
OK	negbinomial.size	1.18841e-06	1.24209e-06	LINC02325	TRUE
OK	negbinomial.size	1.66343e-38	4.2983e-38	LINC01550	TRUE
OK	negbinomial.size	5.91102e-219	8.40072e-218	BCL11B	TRUE
OK	negbinomial.size	0	0	EVL	TRUE
OK	negbinomial.size	6.77349e-28	1.37414e-27	LINC02320	TRUE
OK	negbinomial.size	0	0	PPP2R5C	TRUE
OK	negbinomial.size	3.99578e-47	1.2221e-46	WDR20	TRUE
OK	negbinomial.size	1.82261e-09	2.06953e-09	PPP1R13B	TRUE
OK	negbinomial.size	2.084e-25	3.97496e-25	CRIP2	TRUE
OK	negbinomial.size	4.54896e-24	8.37124e-24	CRIP1	TRUE
OK	negbinomial.size	3.60605e-55	1.27776e-54	IGHA2	TRUE
OK	negbinomial.size	1.10844e-07	1.1894e-07	IGHG4	TRUE
OK	negbinomial.size	3.30048e-71	1.50362e-70	IGHG2	TRUE
OK	negbinomial.size	7.56382e-19	1.19875e-18	COPDA1	TRUE
OK	negbinomial.size	0	0	IGHA1	TRUE
OK	negbinomial.size	6.85841e-12	8.61419e-12	IGHG1	TRUE
OK	negbinomial.size	7.68248e-10	8.84619e-10	IGHG3	TRUE
OK	negbinomial.size	5.18223e-21	8.76555e-21	IGHD	TRUE
OK	negbinomial.size	1.66521e-112	1.14895e-111	IGHM	TRUE
OK	negbinomial.size	5.42404e-22	9.38254e-22	FAM30A	TRUE
OK	negbinomial.size	2.85335e-06	2.95974e-06	IGHV6-1	TRUE
OK	negbinomial.size	9.62933e-153	8.9931e-152	IGHV1-3	TRUE
OK	negbinomial.size	3.26583e-34	7.75673e-34	IGHV2-5	TRUE
OK	negbinomial.size	5.56438e-31	1.22276e-30	IGHV3-7	TRUE
OK	negbinomial.size	1.52928e-09	1.741e-09	IGHV3-11	TRUE
OK	negbinomial.size	1.04794e-121	7.80733e-121	IGHV3-15	TRUE
OK	negbinomial.size	0	0	IGHV1-18	TRUE
OK	negbinomial.size	4.92447e-38	1.26126e-37	IGHV3-21	TRUE
OK	negbinomial.size	0	0	IGHV3-23	TRUE
OK	negbinomial.size	5.59479e-07	5.90173e-07	IGHV1-24	TRUE
OK	negbinomial.size	2.65222e-20	4.37574e-20	IGHV3-30	TRUE
OK	negbinomial.size	1.35714e-11	1.67719e-11	IGHV4-31	TRUE
OK	negbinomial.size	8.25501e-07	8.66942e-07	IGHV3-33	TRUE
OK	negbinomial.size	0	0	IGHV4-34	TRUE
OK	negbinomial.size	0	0	IGHV4-39	TRUE
OK	negbinomial.size	6.65235e-169	7.04287e-168	IGHV3-43	TRUE
OK	negbinomial.size	3.49686e-71	1.59031e-70	IGHV1-46	TRUE
OK	negbinomial.size	1.4195e-271	2.65143e-270	IGHV3-48	TRUE
OK	negbinomial.size	4.39458e-161	4.437e-160	IGHV5-51	TRUE
OK	negbinomial.size	0	0	IGHV3-53	TRUE
OK	negbinomial.size	1.35281e-202	1.73412e-201	IGHV4-59	TRUE
OK	negbinomial.size	3.23931e-267	5.92363e-266	IGHV1-69D	TRUE
OK	negbinomial.size	0	0	IGHV3-74	TRUE
OK	negbinomial.size	1.50154e-07	1.60595e-07	NIPA1	TRUE
OK	negbinomial.size	2.5823e-11	3.15106e-11	TUBGCP5	TRUE
OK	negbinomial.size	4.77758e-146	4.16446e-145	SNRPN	TRUE
OK	negbinomial.size	5.82447e-51	1.9231e-50	SNHG14	TRUE
OK	negbinomial.size	2.00404e-24	3.74593e-24	ATP10A	TRUE
OK	negbinomial.size	5.10161e-75	2.44336e-74	APBA2	TRUE
OK	negbinomial.size	5.14307e-22	8.91261e-22	NSMCE3	TRUE
OK	negbinomial.size	7.31551e-40	1.94411e-39	ARHGAP11A-DT	TRUE
OK	negbinomial.size	4.8046e-10	5.57411e-10	AVEN	TRUE
OK	negbinomial.size	1.7945e-18	2.815e-18	GOLGA8A	TRUE
OK	negbinomial.size	4.75883e-32	1.07837e-31	GOLGA8B	TRUE
OK	negbinomial.size	4.87105e-49	1.55719e-48	AQR	TRUE
OK	negbinomial.size	9.27579e-20	1.50566e-19	CDIN1	TRUE
OK	negbinomial.size	1.62307e-30	3.53399e-30	FAM98B	TRUE
OK	negbinomial.size	8.0827e-103	5.02049e-102	RASGRP1	TRUE
OK	negbinomial.size	1.29651e-28	2.67591e-28	LINC02694	TRUE
OK	negbinomial.size	4.38986e-08	4.75735e-08	THBS1	TRUE
OK	negbinomial.size	8.58107e-12	1.07417e-11	FSIP1	TRUE
OK	negbinomial.size	2.74612e-20	4.52781e-20	RPUSD2	TRUE
OK	negbinomial.size	6.41006e-26	1.24257e-25	RAD51-AS1	TRUE
OK	negbinomial.size	2.19035e-06	2.27563e-06	NUSAP1	TRUE
OK	negbinomial.size	1.1224e-41	3.10261e-41	MGA	TRUE
OK	negbinomial.size	1.33047e-13	1.79247e-13	STARD9	TRUE
OK	negbinomial.size	3.32043e-67	1.43519e-66	UBR1	TRUE
OK	negbinomial.size	6.36781e-10	7.36155e-10	TUBGCP4	TRUE
OK	negbinomial.size	1.44967e-13	1.94904e-13	MAP1A	TRUE
OK	negbinomial.size	7.1135e-17	1.06235e-16	WDR76	TRUE
OK	negbinomial.size	9.99363e-54	3.4386e-53	CTDSPL2	TRUE
OK	negbinomial.size	3.07249e-61	1.22853e-60	PATL2	TRUE
OK	negbinomial.size	1.08798e-06	1.13894e-06	SLC30A4	TRUE
OK	negbinomial.size	8.41852e-12	1.05433e-11	MYEF2	TRUE
OK	negbinomial.size	5.69878e-24	1.04651e-23	GALK2	TRUE
OK	negbinomial.size	4.03689e-17	6.05997e-17	FAM227B	TRUE
OK	negbinomial.size	2.21451e-18	3.46764e-18	ATP8B4	TRUE
OK	negbinomial.size	6.96497e-05	7.07592e-05	HDC	TRUE
OK	negbinomial.size	1.37509e-47	4.25043e-47	GNB5	TRUE
OK	negbinomial.size	1.06411e-12	1.38925e-12	CERNA1	TRUE
OK	negbinomial.size	8.77255e-64	3.63553e-63	ATOSA	TRUE
OK	negbinomial.size	8.95393e-30	1.90672e-29	PIGB	TRUE
OK	negbinomial.size	1.50806e-50	4.94183e-50	RFX7	TRUE
OK	negbinomial.size	2.95475e-10	3.45558e-10	TEX9	TRUE
OK	negbinomial.size	6.38507e-86	3.4006e-85	TCF12	TRUE
OK	negbinomial.size	1.55029e-61	6.2083e-61	LINC00926	TRUE
OK	negbinomial.size	2.2111e-22	3.87017e-22	ALDH1A2	TRUE
OK	negbinomial.size	1.9049e-15	2.73248e-15	LIPC	TRUE
OK	negbinomial.size	2.15372e-41	5.90353e-41	MINDY2	TRUE
OK	negbinomial.size	2.23413e-31	4.95946e-31	ICE2	TRUE
OK	negbinomial.size	8.7244e-158	8.5128e-157	RORA-AS1	TRUE
OK	negbinomial.size	0	0	RORA	TRUE
OK	negbinomial.size	1.60625e-146	1.40951e-145	HERC1	TRUE
OK	negbinomial.size	3.50072e-16	5.10847e-16	DAPK2	TRUE
OK	negbinomial.size	1.14419e-35	2.81474e-35	SNX22	TRUE
OK	negbinomial.size	6.43297e-30	1.37549e-29	CSNK1G1	TRUE
OK	negbinomial.size	1.64878e-20	2.73576e-20	TRIP4	TRUE
OK	negbinomial.size	1.31383e-07	1.40691e-07	RBPMS2	TRUE
OK	negbinomial.size	2.00261e-21	3.42053e-21	MTFMT	TRUE
OK	negbinomial.size	5.49747e-23	9.74635e-23	PARP16	TRUE
OK	negbinomial.size	4.48992e-40	1.19807e-39	HACD3	TRUE
[truncated: 617 more rows]

## Sheet: Table S6
Table S6 Significantly differentially expressed genes between HAPH and Cntrl groups via bulk RNA-seq.
Symbol	logFC	adj.P.Val
CTNNAL1	0.777328	5.63591e-06
USP12	0.553881	6.88583e-05
RIOK3	0.532954	7.06619e-05
ISCA1	0.528668	9.17382e-05
RGS10	0.515371	9.36259e-05
HEMGN	0.889845	0.000129285
BNIP3L	0.518684	0.000137289
STRADB	0.868493	0.000140188
TRAV30	-0.623758	0.000148509
KANK2	0.685409	0.000150351
XK	0.867938	0.000152003
CREG1	0.509247	0.00016406
BBOF1	0.672244	0.000222508
IGF2BP2	0.755009	0.00024501
MIR6865	-0.654213	0.000249821
TGM2	0.536483	0.000320575
SIAH2	0.562815	0.000337694
SPTB	0.856402	0.000490287
FAM210B	0.776754	0.000501292
ADIPOR1	0.568496	0.000558051
GNA12	0.503675	0.000759559
TRIM58	0.885372	0.00084515
TRAJ34	-0.914338	0.000884495
MARCHF8	0.642832	0.00103804
HBG2	0.504834	0.00113352
YBX3	0.742118	0.00114565
FAXDC2	0.597028	0.00115468
TRAJ9	-0.86098	0.00127072
MKRN1	0.542509	0.00129383
OSBP2	0.846885	0.00138424
GYPB	0.690103	0.00140607
ANKRD9	0.610776	0.00152557
UBE2O	0.555453	0.00152834
TMOD1	0.764402	0.00152835
FECH	0.695269	0.00156574
TMEM158	0.75942	0.00161702
KDM7A-DT	0.653077	0.00177458
ITLN1	0.75523	0.00184572
SNCA	0.872683	0.00194362
TENT5C	0.720403	0.00199043
GMPR	0.775008	0.00202271
ANK1	0.702619	0.00203908
MXI1	0.560106	0.00234178
TMCC2	0.739684	0.00253426
GLRX5	0.715601	0.00256466
SLC7A5	0.503293	0.00257418
MFSD2B	0.638174	0.00258586
BPGM	0.787852	0.00277842
BCL2L1	0.702249	0.00278449
RAP1GAP	0.761743	0.00279074
CXCL8	-0.64368	0.00330986
MYL9	0.541093	0.0033625
NPRL3	0.517121	0.00340432
AQP1	0.526961	0.0037136
TNS1	0.62231	0.00406448
LGALS3	0.549906	0.00415092
TRAV8-4	-0.507571	0.00441505
DMTN	0.641635	0.00445389
CA1	0.967913	0.00446013
SMIM5	0.52492	0.00462096
TRIM10	0.556445	0.0046844
TRBJ1-1	-0.706788	0.00483288
TLCD4	0.504317	0.00494784
SLC4A1	0.971019	0.00552888
SLC38A5	0.501783	0.00605612
GATA1	0.603587	0.0063009
E2F1	0.548555	0.00645388
SELENBP1	0.920134	0.00683377
PLEK2	0.552065	0.00688538
RBM38	0.51231	0.00720575
KRT1	0.875451	0.00735877
IFIT1B	0.679523	0.00749087
NFIX	0.507439	0.007513
IGHD4-23	0.759181	0.00798111
ALAS2	0.95067	0.00822028
TRAJ54	-0.50165	0.00853099
MRC2	0.532791	0.0087356
HBG1	0.972094	0.00876064
MIR4648	-0.582192	0.00945554
EPB42	0.665737	0.00949067
RNA5-8SP6	0.893848	0.00983561
DCAF12	0.570323	0.0100311
SLC6A8	0.629257	0.0102235
PAGE2B	0.553719	0.0104379
AHSP	0.728548	0.0113102
RBPMS2	0.545018	0.0118253
IGLV3-27	0.521278	0.0123902
RNA5SP145	0.771891	0.0124254
MIR4632	-0.599087	0.0132116
HBD	0.762608	0.0145082
RNF182	0.515205	0.0159251
SNORD100	-0.505618	0.0177984
RNA5-8SN3	1.32492	0.0195482
MIR4434	-0.505864	0.02013
FOLR3	0.669508	0.0202934
HBQ1	0.607146	0.0214462
ASB4	0.548761	0.0233448
RNU6-181P	-0.516936	0.0233789
SMIM1	0.506032	0.0236275
RNA5-8SN5	0.968901	0.0241237
TRAJ25	-0.511373	0.0245067
CLCA1	0.632063	0.025704
TINAG	0.623323	0.0268265
TRAJ12	-0.587027	0.027633
CT45A1	0.51334	0.0278566
UGT1A10	0.537385	0.0279633
OR2W3	0.716981	0.0284394
RNA5S9	1.05609	0.0301258
FGG	0.58411	0.0312599
SH3GL2	0.723766	0.031389
TRAJ38	-0.583449	0.0315156
HAO1	0.564929	0.0317404
TRPC7	0.606831	0.03393
KRTAP9-3	0.538881	0.0351809
SLC13A1	0.695158	0.0362597
FRMD1	0.631235	0.0372358
LCE2B	0.512181	0.0385221
NR1H4	0.570876	0.0385549
MBL2	0.531718	0.0387015
IGHV1OR21-1	0.513067	0.0389532
CSPG4P13	0.52405	0.0392029
MIR4312	-0.574418	0.039367
FOLH1	0.663739	0.039667
SOX21	0.607575	0.0397527
CNTN1	0.66157	0.040442
ADAM2	0.636658	0.0404561
CDH10	0.537661	0.0420117
FIBIN	0.562214	0.0427686
TRPC4	0.62089	0.0435205
ARHGAP28	0.600792	0.0438574
CTAGE11P	0.583481	0.0439931
GRIA2	0.552456	0.0440848
TRAJ1	-0.540377	0.0442708
NRG3	0.619689	0.0453002
ALDH1L1	0.709081	0.0460425
RBP3	0.582632	0.0461187
LRAT	0.687359	0.0464604
GABRA2	0.539217	0.0474499
TRAJ44	-0.522601	0.0476797
SPHKAP	0.584967	0.0481264
KRT78	0.561087	0.0491325
SLC15A1	0.570161	0.0493844
IL1RAPL1	0.616072	0.049399
KRT38	0.635693	0.0499208

## Sheet: Table S7
Table S7 Significantly differentially expressed proteins between HAPH and Cntrl groups through proteomic profiling.
Symbol	SequenceNumber	HAPH/Cntrl	adj.P.Val
MDH1	13	5.2424	0.0270936
PZP	50	3.86902	0.0367055
MBL2	12	2.53035	0.0255707
HMGN2;HMGN3	1	2.35253	0.0261024
IGHV5-10-1	1	2.33123	0.0107139
TPP1	12	2.17584	0.00526642
HMGB3	6	2.14597	0.0454624
ACTN4	3	2.09745	0.00309528
NUP188	2	2.09012	0.0257909
S100P	2	2.03543	0.00718774
ESD	10	1.99432	0.026569
PPP3R1	1	1.95705	0.0430905
FNBP1L	14	1.95361	0.0463015
VWF	44	1.92869	0.0393994
SRP9	2	1.9225	0.0214177
IGF2BP2	1	1.91154	0.03044
GLB1	10	1.90558	0.0225255
SRP14	6	1.8876	0.0491137
ABR	2	1.84831	0.0154888
CREG1	1	1.84763	0.0144539
LCN1	6	1.8301	0.00104754
GP9	2	1.8237	0.0315229
LRRFIP2	2	1.78424	0.0169609
ETFB	3	1.76055	0.0495597
DMBT1	1	1.75368	0.00372041
MYO5A	2	1.72218	0.0203867
CTSA	9	1.71469	0.0391753
KTN1	3	1.70852	0.0356971
COMMD7	1	1.69221	0.0123195
ANXA1	15	1.68071	0.000822644
APOA5	52	1.67955	0.0416944
CTSD	18	1.65239	0.0338401
CPVL	8	1.65153	0.0163343
SEC14L4	2	1.6354	0.0177142
ASAH1	16	1.62723	0.0185124
PPT1	6	1.59594	0.0412233
GSTP1	6	1.58581	0.027455
ARPC1B	7	1.5581	0.00213558
CBR1	4	1.55552	0.0184648
CIRBP	3	1.54188	0.0348752
RAB4B	1	1.53872	0.0381313
YWHAQ	3	1.53565	0.0284267
HP1BP3	11	1.5208	0.0165274
CFHR3	4	1.51057	0.000458861
CYTH1	1	1.50535	0.0438353
FADD	2	1.5049	0.00730778
SLC38A5	13.7692	2.55664	0.00175895
DMTN	21.2834	3.27794	0.0387322
TENT5C	13.1266	2.94187	0.00703522
HBG2	20.785	2.83729	0.0179794
BPGM	17.442	2.82618	0.00170859
TRAV30	18.8482	2.58512	0.013497
BBOF1	14.3178	2.61995	0.0212005
UBE2O	9.68105	2.67149	0.0159183
SMIM5	17.3927	2.75731	0.00726958
MYL9	9.13388	3.30869	0.006516
FAXDC2	20.03	1.88096	0.0221623
ALAS2	15.2326	1.92094	0.0118114
CXCL8	12.3311	3.74295	0.0103408
NPRL3	7.0013	3.08791	0.0105135
HBD	14.3537	1.48676	8.97354e-05
RBPMS2	19.1836	3.16646	0.00123031
TRAV8-4	11.2578	3.20486	0.0299799
TRIM58	20.5467	2.11406	0.0242271
MFSD2B	21.9543	2.44562	0.00721972
BCL2L1	17.5926	3.01804	0.0124025
ANK1	12.3651	2.86536	0.00246995
HEMGN	15.7365	2.50378	0.00658187
IGHV6-1	3	0.605007	0.0338403
IGLV6-57	2	0.599226	0.00162849
CSN1S1	2	0.577918	0.0393129
IGLV3-9	2	0.551754	0.000559855
CSN3	2	0.542426	0.0458805
IGLV4-69	2	0.538792	0.0310411
DCAF1	4	0.503287	0.0269563
NOP58	2	0.424315	0.00369993
IGLV3-21	4	0.353183	0.0215612

## Sheet: Table S8
Table S8 The calibration of the model were assessed by the Hosmer–Lemeshow test and Brier score.
Cohort	AUC	AUC_CI_lower	AUC_CI_upper	BrierScore	HL_pvalue
Train	0.995	0.98	1	0.077	0.12
Validation	0.773	0.656	0.885	0.178	0.632
